# Supplementary material for: Plakoglobin is a mechanoresponsive regulator of naive pluripotency
Source: Nat Commun. 2023 Jul 7;14:4022. doi: 10.1038/s41467-023-39515-0 (PMC10329048; doi:10.1038/s41467-023-39515-0)
Supplement: Supplementary file 5 — Supplementary Data 1 [file 41467_2023_39515_MOESM5_ESM.xlsx]

## Sheet: Supplementary Data 1
		baseMean	log2FoldChange	lfcSE	stat	pvalue	padj
ENSMUSG00000035202	Lars2	1116.25	-5.39207	0.31807	-16.9525	1.85e-64	2.07e-60
ENSMUSG00000032315	Cyp1a1	125.51	4.763	0.300115	15.8705	1.01e-56	5.68e-53
ENSMUSG00000024423	Impact	718.04	1.44233	0.107215	13.4527	2.97e-41	1.11e-37
ENSMUSG00000064337	mt-Rnr1	616.513	-1.6569	0.131102	-12.6383	1.3e-36	3.64e-33
ENSMUSG00000022283	Pabpc1	742.834	-1.27376	0.107409	-11.8589	1.93e-32	4.34e-29
ENSMUSG00000028639	Ybx1	640.132	-1.28419	0.109107	-11.77	5.58e-32	1.04e-28
ENSMUSG00000078249	Hmga1-rs1	179.463	-2.19745	0.202678	-10.8421	2.17e-27	3.48e-24
ENSMUSG00000026864	Hspa5	697.44	1.03	0.0955214	10.7829	4.15e-27	5.81e-24
ENSMUSG00000003849	Nqo1	264.671	1.4559	0.13689	10.6355	2.04e-26	2.54e-23
ENSMUSG00000005892	Trh	160.392	-1.66181	0.156715	-10.604	2.86e-26	3.2e-23
ENSMUSG00000046711	Hmga1	103.376	-2.27511	0.215671	-10.549	5.14e-26	5.23e-23
ENSMUSG00000005198	Polr2a	61.5512	-2.8045	0.266693	-10.5158	7.31e-26	6.82e-23
ENSMUSG00000026643	Nmt2	346.197	1.28899	0.123664	10.4233	1.94e-25	1.58e-22
ENSMUSG00000020719	Ddx5	1701.5	0.847213	0.0812952	10.4214	1.98e-25	1.58e-22
ENSMUSG00000025950	Idh1	582.586	1.04123	0.100431	10.3676	3.48e-25	2.6e-22
ENSMUSG00000016559	H3f3b	1581.82	0.824496	0.0813954	10.1295	4.09e-24	2.86e-21
ENSMUSG00000076258	Gm23935	35.6332	-3.22094	0.319275	-10.0883	6.22e-24	4.1e-21
ENSMUSG00000058147	Xlr3c	102.533	2.12382	0.21236	10.001	1.51e-23	9.39e-21
ENSMUSG00000054727	1700013H16Rik	64.2928	2.71376	0.272837	9.94648	2.61e-23	1.54e-20
ENSMUSG00000032637	Atxn2l	24.3789	-3.46052	0.350318	-9.87821	5.17e-23	2.9e-20
ENSMUSG00000026276	37500	507.82	1.13622	0.115365	9.84891	6.93e-23	3.7e-20
ENSMUSG00000097971	Gm26917	85.5949	-2.1603	0.22109	-9.77116	1.5e-22	7.63e-20
ENSMUSG00000047945	Marcksl1	143.14	-1.82015	0.190806	-9.53926	1.44e-21	7.01e-19
ENSMUSG00000005566	Trim28	721.958	-0.943781	0.0997087	-9.46539	2.92e-21	1.37e-18
ENSMUSG00000033307	Mif	700.746	-0.948416	0.101303	-9.3622	7.81e-21	3.5e-18
ENSMUSG00000006998	Psmd2	640.124	1.00903	0.10786	9.35506	8.36e-21	3.6e-18
ENSMUSG00000023456	Tpi1	574.373	-0.922271	0.0991709	-9.29982	1.41e-20	5.84e-18
ENSMUSG00000056579	Tug1	143.953	1.60637	0.174764	9.19162	3.87e-20	1.55e-17
ENSMUSG00000001552	Jup	62.8968	-2.42675	0.264344	-9.18027	4.3e-20	1.66e-17
ENSMUSG00000029821	Dfna5	192.812	1.44993	0.15887	9.12653	7.07e-20	2.64e-17
ENSMUSG00000061833	Gm6311	816.284	-0.906487	0.100713	-9.00071	2.24e-19	8.11e-17
ENSMUSG00000029826	Zc3hav1	241.941	1.24827	0.138854	8.9898	2.48e-19	8.68e-17
ENSMUSG00000084319	Tpt1-ps3	454.359	-1.04791	0.118193	-8.86612	7.57e-19	2.57e-16
ENSMUSG00000026701	Prdx6	666.278	0.84932	0.0964374	8.80696	1.29e-18	4.24e-16
ENSMUSG00000006219	Fblim1	110.21	-1.5638	0.179043	-8.73424	2.45e-18	7.86e-16
ENSMUSG00000055148	Klf2	78.5553	-1.95465	0.225119	-8.68274	3.86e-18	1.2e-15
ENSMUSG00000003779	Kif20a	263.181	1.16081	0.13552	8.56554	1.08e-17	3.2e-15
ENSMUSG00000081684	Rps2-ps13	846.663	-0.883325	0.103135	-8.5647	1.08e-17	3.2e-15
ENSMUSG00000026064	Ptp4a1	443.091	0.947707	0.111579	8.49361	2e-17	5.76e-15
ENSMUSG00000021255	Esrrb	116.393	-1.47463	0.173824	-8.48348	2.19e-17	6.13e-15
ENSMUSG00000031029	Eif3f	238.109	-1.12765	0.133103	-8.47198	2.41e-17	6.6e-15
ENSMUSG00000057244	Gm6139	723.258	-0.910909	0.107794	-8.4505	2.9e-17	7.45e-15
ENSMUSG00000015656	Hspa8	3951.47	0.653986	0.0773993	8.4495	2.93e-17	7.45e-15
ENSMUSG00000064345	mt-Nd2	684.922	-0.97275	0.115082	-8.45264	2.85e-17	7.45e-15
ENSMUSG00000022812	Gsk3b	234.104	1.28403	0.152639	8.41221	4.02e-17	1e-14
ENSMUSG00000034928	Rnf44	56.8327	-2.01306	0.240053	-8.38589	5.03e-17	1.23e-14
ENSMUSG00000029848	Stra8	34.1752	2.74261	0.327387	8.37725	5.42e-17	1.29e-14
ENSMUSG00000006056	Calcoco2	1009.85	0.764111	0.0913125	8.36809	5.86e-17	1.37e-14
ENSMUSG00000031432	Prps1	631.885	0.815604	0.0983209	8.29533	1.08e-16	2.48e-14
ENSMUSG00000052337	Immt	503.825	0.87812	0.106193	8.26908	1.35e-16	3.03e-14
ENSMUSG00000052825	Gm9892	1101.8	0.78968	0.0956009	8.26017	1.45e-16	3.14e-14
ENSMUSG00000091957	Rps2-ps10	1419.45	-0.830556	0.100535	-8.26134	1.44e-16	3.14e-14
ENSMUSG00000002718	Cse1l	515.636	0.937855	0.114411	8.19721	2.46e-16	5.2e-14
ENSMUSG00000043323	Fbrsl1	70.4761	-1.71831	0.212941	-8.06941	7.06e-16	1.47e-13
ENSMUSG00000037149	Ddx1	345.856	0.946018	0.117498	8.05134	8.19e-16	1.67e-13
ENSMUSG00000034994	Eef2	697.155	-0.755514	0.0939712	-8.03984	9e-16	1.8e-13
ENSMUSG00000006442	Srm	413.675	-0.878012	0.109388	-8.02662	1e-15	1.97e-13
ENSMUSG00000029581	Fscn1	97.5059	-1.78979	0.224539	-7.97096	1.57e-15	2.99e-13
ENSMUSG00000069682	Gm10275	386.483	-1.08009	0.135485	-7.97203	1.56e-15	2.99e-13
ENSMUSG00000032518	Rpsa	945.146	-0.851315	0.107055	-7.95215	1.83e-15	3.42e-13
ENSMUSG00000031548	Sfrp1	52.1829	-1.93483	0.244044	-7.92819	2.22e-15	4.09e-13
ENSMUSG00000047676	Rpsa-ps10	895.504	-0.924093	0.11694	-7.90226	2.74e-15	4.95e-13
ENSMUSG00000025935	Tram1	189.2	1.15996	0.148157	7.82926	4.91e-15	8.73e-13
ENSMUSG00000030245	Golt1b	334.712	1.01899	0.130512	7.80761	5.83e-15	1.02e-12
ENSMUSG00000022403	St13	783.844	0.809154	0.103813	7.79431	6.48e-15	1.12e-12
ENSMUSG00000027500	Stmn2	194.594	-1.10881	0.14247	-7.78276	7.1e-15	1.21e-12
ENSMUSG00000030007	Cct7	1332.56	0.628289	0.0815414	7.70516	1.31e-14	2.19e-12
ENSMUSG00000028788	Ptp4a2	374.885	1.03259	0.134147	7.69748	1.39e-14	2.29e-12
ENSMUSG00000026229	Psmd1	531.818	0.830117	0.108514	7.64984	2.01e-14	3.26e-12
ENSMUSG00000026355	Mcm6	680.029	0.806091	0.105419	7.64653	2.06e-14	3.26e-12
ENSMUSG00000018293	Pfn1	702.512	-0.855674	0.111899	-7.64686	2.06e-14	3.26e-12
ENSMUSG00000067038	Rps12-ps3	288.224	-1.11069	0.146029	-7.60597	2.83e-14	4.4e-12
ENSMUSG00000081344	Gm14303	456.484	-1.03551	0.136483	-7.5871	3.27e-14	5.02e-12
ENSMUSG00000057134	Ado	102.124	1.48002	0.196947	7.51478	5.7e-14	8.64e-12
ENSMUSG00000040433	Zbtb38	106.885	1.48086	0.197163	7.51084	5.88e-14	8.78e-12
ENSMUSG00000035530	Eif1	361.759	-0.90842	0.12148	-7.47791	7.55e-14	1.11e-11
ENSMUSG00000058603	Rpl28-ps1	192.489	-1.08559	0.145736	-7.44902	9.4e-14	1.37e-11
ENSMUSG00000044533	Rps2	1339.84	-0.722027	0.0974015	-7.41289	1.24e-13	1.78e-11
ENSMUSG00000032249	Anp32a	66.6965	-1.68117	0.227217	-7.39899	1.37e-13	1.95e-11
ENSMUSG00000043535	Setx	105.562	-1.34713	0.182218	-7.39299	1.44e-13	2.01e-11
ENSMUSG00000027610	Gss	368.429	0.864325	0.117562	7.35208	1.95e-13	2.7e-11
ENSMUSG00000063229	Ldha	1161.44	-0.690573	0.0945603	-7.30299	2.81e-13	3.85e-11
ENSMUSG00000003032	Klf4	58.5996	-1.68771	0.23148	-7.29095	3.08e-13	4.14e-11
ENSMUSG00000007892	Rplp1	470.379	-1.03224	0.141596	-7.29001	3.1e-13	4.14e-11
ENSMUSG00000022962	Gart	240.55	1.01901	0.140078	7.27456	3.48e-13	4.58e-11
ENSMUSG00000084416	Rpl10a-ps1	588.538	-0.838928	0.115442	-7.26712	3.67e-13	4.79e-11
ENSMUSG00000095427	Rps2-ps6	579.498	-0.855323	0.117769	-7.26274	3.79e-13	4.89e-11
ENSMUSG00000019505	Ubb	5794.56	0.65515	0.0904778	7.241	4.45e-13	5.67e-11
ENSMUSG00000024231	Cul2	320.598	0.946633	0.13211	7.16547	7.75e-13	9.76e-11
ENSMUSG00000030216	Wbp11	45.0828	-1.8256	0.256082	-7.12894	1.01e-12	1.26e-10
ENSMUSG00000041431	Ccnb1	1109.63	0.671009	0.0942793	7.11725	1.1e-12	1.36e-10
ENSMUSG00000067870	Rpl31-ps8	433.661	-0.882421	0.124516	-7.0868	1.37e-12	1.65e-10
ENSMUSG00000079641	Rpl39	176.626	-1.16649	0.164588	-7.08737	1.37e-12	1.65e-10
ENSMUSG00000024949	Sf1	61.4767	-1.67819	0.237085	-7.07842	1.46e-12	1.74e-10
ENSMUSG00000062309	Rpp25	141.648	-1.25044	0.176821	-7.07178	1.53e-12	1.8e-10
ENSMUSG00000035000	Dpp4	60.2301	1.73982	0.246855	7.04796	1.82e-12	2.12e-10
ENSMUSG00000051391	Ywhag	191.083	-1.05896	0.150801	-7.02219	2.18e-12	2.52e-10
ENSMUSG00000022451	Twf1	619.633	0.854629	0.121832	7.01481	2.3e-12	2.63e-10
ENSMUSG00000003970	Rpl8	871.898	-0.713934	0.101869	-7.00838	2.41e-12	2.73e-10
ENSMUSG00000029752	Asns	1263.46	0.633194	0.0903771	7.00614	2.45e-12	2.75e-10
ENSMUSG00000037405	Icam1	75.4862	1.54133	0.220692	6.98406	2.87e-12	3.18e-10
ENSMUSG00000095909	Gm10324	220.127	1.09448	0.156833	6.97865	2.98e-12	3.28e-10
ENSMUSG00000039678	Tbc1d13	26.3654	-2.15132	0.30834	-6.97711	3.01e-12	3.28e-10
ENSMUSG00000058328	Xlr5a	17.6588	2.59011	0.371584	6.97045	3.16e-12	3.41e-10
ENSMUSG00000037805	Rpl10a	243.512	-0.996994	0.143193	-6.96257	3.34e-12	3.57e-10
ENSMUSG00000073125	Xlr3b	117.874	1.29291	0.186121	6.9466	3.74e-12	3.96e-10
ENSMUSG00000031696	Vps35	413.721	0.766445	0.110498	6.93627	4.03e-12	4.22e-10
ENSMUSG00000020899	Pfas	295.05	0.94762	0.136937	6.92014	4.51e-12	4.68e-10
ENSMUSG00000031575	Ash2l	677.244	0.654954	0.0946662	6.91856	4.56e-12	4.69e-10
ENSMUSG00000025613	Cct8	1783.54	0.536232	0.0776344	6.90715	4.94e-12	5.04e-10
ENSMUSG00000061724	Gm2423	905.84	0.643644	0.093364	6.89393	5.43e-12	5.48e-10
ENSMUSG00000044285	Gm1821	2513.04	0.667922	0.0969478	6.88951	5.6e-12	5.6e-10
ENSMUSG00000031591	Asah1	214.139	1.04287	0.151994	6.86129	6.82e-12	6.77e-10
ENSMUSG00000107176	Gm9794	585.175	-0.753028	0.109836	-6.85593	7.09e-12	6.97e-10
ENSMUSG00000032959	Pebp1	186.397	-1.08105	0.157755	-6.85274	7.25e-12	7.06e-10
ENSMUSG00000034165	Ccnd3	282.601	-0.877263	0.128049	-6.85101	7.33e-12	7.09e-10
ENSMUSG00000016319	Slc25a5	1350.86	0.556296	0.0816343	6.81449	9.46e-12	9.06e-10
ENSMUSG00000027193	Api5	277.535	0.866998	0.127282	6.81162	9.65e-12	9.17e-10
ENSMUSG00000052997	Uba2	852.42	0.65077	0.095664	6.80266	1.03e-11	9.63e-10
ENSMUSG00000024260	Sap130	18.2782	-2.37867	0.349698	-6.80207	1.03e-11	9.63e-10
ENSMUSG00000029201	Ugdh	119.492	1.23393	0.182315	6.76808	1.31e-11	1.21e-09
ENSMUSG00000060019	Gm10073	233.734	-1.01832	0.150549	-6.7641	1.34e-11	1.23e-09
ENSMUSG00000049422	Chchd10	494.967	-0.698052	0.10363	-6.73599	1.63e-11	1.48e-09
ENSMUSG00000021127	Zfp36l1	12.3376	-2.56551	0.380927	-6.73491	1.64e-11	1.48e-09
ENSMUSG00000020850	Prpf8	193.282	-0.969748	0.144062	-6.73145	1.68e-11	1.51e-09
ENSMUSG00000031362	Xlr4c	29.2691	2.20846	0.328846	6.7158	1.87e-11	1.66e-09
ENSMUSG00000003435	Supt5	40.9203	-1.80634	0.269062	-6.71348	1.9e-11	1.68e-09
ENSMUSG00000021767	Kat6b	96.0579	-1.31498	0.196244	-6.70076	2.07e-11	1.82e-09
ENSMUSG00000025203	Scd2	313.64	-0.834617	0.124664	-6.6949	2.16e-11	1.88e-09
ENSMUSG00000057236	Rbbp4	162.095	-1.03619	0.154911	-6.68891	2.25e-11	1.92e-09
ENSMUSG00000085791	Rpl30-ps9	151.963	-1.14666	0.171426	-6.68897	2.25e-11	1.92e-09
ENSMUSG00000035885	Cox8a	418.893	-0.866815	0.129862	-6.6749	2.47e-11	2.1e-09
ENSMUSG00000020440	Arf5	36.4229	-1.98914	0.29819	-6.6707	2.55e-11	2.15e-09
ENSMUSG00000060143	Gm10076	583.445	-0.79229	0.118926	-6.66202	2.7e-11	2.26e-09
ENSMUSG00000083061	Gm12191	478.778	-0.911651	0.136868	-6.6608	2.72e-11	2.26e-09
ENSMUSG00000096696	Zfp960	289.877	0.879968	0.132168	6.65794	2.78e-11	2.29e-09
ENSMUSG00000068039	Tcp1	1108.01	0.675789	0.101628	6.64965	2.94e-11	2.4e-09
ENSMUSG00000028435	Aqp3	119.5	1.24785	0.188182	6.63106	3.33e-11	2.71e-09
ENSMUSG00000078503	Zfp990	509.23	0.757744	0.114344	6.62688	3.43e-11	2.77e-09
ENSMUSG00000095180	Rhox5	30.9653	2.1128	0.319896	6.60464	3.98e-11	3.19e-09
ENSMUSG00000003528	Slc25a1	204.904	-0.928445	0.140944	-6.58732	4.48e-11	3.56e-09
ENSMUSG00000062234	Gak	38.6703	-1.77358	0.2694	-6.58343	4.6e-11	3.63e-09
ENSMUSG00000066009	Zfp987	263.853	0.950094	0.144377	6.58066	4.68e-11	3.67e-09
ENSMUSG00000051695	Pcbp1	155.674	-1.00421	0.153588	-6.53834	6.22e-11	4.83e-09
ENSMUSG00000109610	Gm7432	369.442	-0.825501	0.126267	-6.53771	6.25e-11	4.83e-09
ENSMUSG00000025132	Arhgdia	152.486	-1.15934	0.177403	-6.5351	6.36e-11	4.88e-09
ENSMUSG00000021701	Plk2	66.5457	1.58287	0.2424	6.52999	6.58e-11	5.02e-09
ENSMUSG00000018921	Pelp1	24.1568	-2.08138	0.318848	-6.52782	6.67e-11	5.05e-09
ENSMUSG00000083411	Rpl30-ps10	158.915	-1.08077	0.165791	-6.51889	7.08e-11	5.33e-09
ENSMUSG00000050299	Gm9843	639.005	-0.725605	0.111611	-6.50119	7.97e-11	5.96e-09
ENSMUSG00000029836	Cbx3	1120.21	0.745976	0.1149	6.49242	8.45e-11	6.27e-09
ENSMUSG00000028820	Sfpq	126.175	-1.06946	0.164898	-6.48558	8.84e-11	6.52e-09
ENSMUSG00000027547	Sall4	350.259	0.802988	0.1239	6.48091	9.12e-11	6.68e-09
ENSMUSG00000082454	Gm12183	173.207	1.01498	0.156687	6.47776	9.31e-11	6.78e-09
ENSMUSG00000040010	Slc7a5	23.6723	-2.128	0.329594	-6.45642	1.07e-10	7.75e-09
ENSMUSG00000040945	Rcc2	131.964	-1.0886	0.169114	-6.4371	1.22e-10	8.75e-09
ENSMUSG00000005672	Kit	174.272	-0.973359	0.151542	-6.42304	1.34e-10	9.51e-09
ENSMUSG00000029250	Polr2b	218.688	0.90339	0.140659	6.42256	1.34e-10	9.51e-09
ENSMUSG00000020402	Vdac1	581.042	-0.611888	0.0954453	-6.41087	1.45e-10	1.02e-08
ENSMUSG00000069862	Rps12-ps9	85.6259	-1.29379	0.201927	-6.40724	1.48e-10	1.04e-08
ENSMUSG00000042535	Gtpbp1	33.0622	-1.80248	0.281372	-6.40603	1.49e-10	1.04e-08
ENSMUSG00000051223	Bzw1	865.131	0.584364	0.0912703	6.40257	1.53e-10	1.05e-08
ENSMUSG00000074656	Eif2s2	1321.74	0.551956	0.0862067	6.4027	1.53e-10	1.05e-08
ENSMUSG00000026356	Dars	407.582	0.789267	0.123478	6.39196	1.64e-10	1.11e-08
ENSMUSG00000093674	Rpl41	495.83	-0.840445	0.131502	-6.39113	1.65e-10	1.11e-08
ENSMUSG00000025151	Maged1	195.269	0.946972	0.148141	6.39236	1.63e-10	1.11e-08
ENSMUSG00000024406	Pou5f1	109.705	-1.23796	0.19495	-6.35016	2.15e-10	1.44e-08
ENSMUSG00000050628	Ubald2	21.8682	-2.15104	0.338805	-6.34889	2.17e-10	1.45e-08
ENSMUSG00000032562	Gnai2	115.121	-1.15498	0.182124	-6.34172	2.27e-10	1.51e-08
ENSMUSG00000029686	Cul1	194.333	0.924358	0.145882	6.33632	2.35e-10	1.55e-08
ENSMUSG00000028367	Txn1	564.172	-0.713622	0.112907	-6.32045	2.61e-10	1.71e-08
ENSMUSG00000060126	Tpt1	224.502	-0.918567	0.14576	-6.30192	2.94e-10	1.92e-08
ENSMUSG00000068856	Sf3b4	38.806	-1.94713	0.309221	-6.29687	3.04e-10	1.96e-08
ENSMUSG00000080242	Gm15487	332.417	-0.751765	0.119372	-6.29767	3.02e-10	1.96e-08
ENSMUSG00000021282	Eif5	642.38	0.595672	0.0947496	6.2868	3.24e-10	2.08e-08
ENSMUSG00000095193	Gm20939	142.389	1.16345	0.185624	6.26775	3.66e-10	2.33e-08
ENSMUSG00000087166	L1td1	111.722	-1.15177	0.183961	-6.26096	3.83e-10	2.42e-08
ENSMUSG00000027775	Mfsd1	173.151	0.964059	0.154824	6.2268	4.76e-10	3e-08
ENSMUSG00000018678	Sp2	21.7429	-2.04622	0.329875	-6.20301	5.54e-10	3.47e-08
ENSMUSG00000057036	Gm7536	498.244	-0.82092	0.132392	-6.20067	5.62e-10	3.5e-08
ENSMUSG00000015733	Capza2	519.231	0.646549	0.104546	6.18434	6.24e-10	3.86e-08
ENSMUSG00000072940	Gm10443	162.151	-1.03769	0.168007	-6.17647	6.56e-10	4.04e-08
ENSMUSG00000095990	Zfp97	344.264	0.856484	0.138999	6.1618	7.19e-10	4.41e-08
ENSMUSG00000045962	Wnk1	74.2862	-1.27629	0.207402	-6.15371	7.57e-10	4.61e-08
ENSMUSG00000002129	Sf3a1	70.6023	-1.38075	0.22458	-6.14813	7.84e-10	4.75e-08
ENSMUSG00000028234	Rps20	519.191	-0.70863	0.115345	-6.14355	8.07e-10	4.86e-08
ENSMUSG00000080916	Gm12463	140.65	1.0954	0.178544	6.1352	8.51e-10	5.1e-08
ENSMUSG00000037313	Tacc3	294.329	0.760581	0.124002	6.13361	8.59e-10	5.12e-08
ENSMUSG00000072692	Rpl37rt	274.088	-0.877033	0.143039	-6.13142	8.71e-10	5.17e-08
ENSMUSG00000083621	Gm14586	411.091	-0.759868	0.123965	-6.1297	8.8e-10	5.19e-08
ENSMUSG00000033364	Usp37	118.491	1.10608	0.180599	6.12451	9.1e-10	5.32e-08
ENSMUSG00000064370	mt-Cytb	8782.26	0.500677	0.0817541	6.12418	9.12e-10	5.32e-08
ENSMUSG00000006498	Ptbp1	221.67	-0.896094	0.146347	-6.12308	9.18e-10	5.33e-08
ENSMUSG00000099764	Rps10-ps2	250.689	-0.889256	0.145608	-6.10718	1.01e-09	5.86e-08
ENSMUSG00000050621	Rps27rt	505.184	-0.889187	0.14562	-6.10621	1.02e-09	5.87e-08
ENSMUSG00000048371	Pdp2	78.1996	1.37154	0.224674	6.10457	1.03e-09	5.9e-08
ENSMUSG00000019777	Hdac2	394.448	0.695795	0.114032	6.10173	1.05e-09	5.97e-08
ENSMUSG00000000751	Rpa1	327.862	0.828823	0.136114	6.08918	1.13e-09	6.43e-08
ENSMUSG00000022682	Rrn3	356.277	0.689227	0.113384	6.07869	1.21e-09	6.83e-08
ENSMUSG00000030057	Cnbp	2096.29	0.568143	0.0935452	6.07346	1.25e-09	7.02e-08
ENSMUSG00000027133	Nop10	191.19	-0.923702	0.152271	-6.06617	1.31e-09	7.24e-08
ENSMUSG00000015165	Hnrnpl	62.0958	-1.41755	0.233689	-6.066	1.31e-09	7.24e-08
ENSMUSG00000071415	Rpl23	327.349	-0.851352	0.140329	-6.06685	1.3e-09	7.24e-08
ENSMUSG00000074768	Bhmt	101.354	1.32396	0.218379	6.06265	1.34e-09	7.36e-08
ENSMUSG00000005981	Trap1	264.292	0.787154	0.129875	6.06084	1.35e-09	7.4e-08
ENSMUSG00000002496	Tsc2	54.5875	-1.42859	0.236011	-6.05308	1.42e-09	7.73e-08
ENSMUSG00000070923	Klhl9	82.1314	1.36588	0.225809	6.04881	1.46e-09	7.9e-08
ENSMUSG00000110686	RP23-410B24.5	334.712	-0.835305	0.138221	-6.04328	1.51e-09	8.14e-08
ENSMUSG00000026775	Yme1l1	241.188	0.839542	0.139217	6.03044	1.64e-09	8.77e-08
ENSMUSG00000055065	Ddx17	88.6603	-1.15759	0.192131	-6.02504	1.69e-09	9.02e-08
ENSMUSG00000063953	Amd2	200.106	0.853515	0.142093	6.00674	1.89e-09	1.01e-07
ENSMUSG00000052146	Rps10	208.126	-0.878265	0.146337	-6.00166	1.95e-09	1.03e-07
ENSMUSG00000101939	Gm28438	295.227	-1.02334	0.170925	-5.9871	2.14e-09	1.12e-07
ENSMUSG00000020458	Rtn4	78.9424	-1.28733	0.215005	-5.98743	2.13e-09	1.12e-07
ENSMUSG00000022477	Aco2	218.246	0.850322	0.142128	5.9828	2.19e-09	1.14e-07
ENSMUSG00000039262	Prrc2b	85.332	-1.17579	0.196563	-5.98177	2.21e-09	1.15e-07
ENSMUSG00000060938	Rpl26	457.644	-0.715644	0.11967	-5.98016	2.23e-09	1.15e-07
ENSMUSG00000056851	Pcbp2	158.424	-0.956354	0.160378	-5.96314	2.47e-09	1.27e-07
ENSMUSG00000025967	Eef1b2	906.9	-0.677439	0.113679	-5.95924	2.53e-09	1.3e-07
ENSMUSG00000028333	Anp32b	252.566	-0.759136	0.127828	-5.93873	2.87e-09	1.46e-07
ENSMUSG00000059070	Rpl18	514.141	-0.648618	0.1093	-5.93429	2.95e-09	1.5e-07
ENSMUSG00000028678	Kif2c	137.352	1.04013	0.175535	5.92548	3.11e-09	1.57e-07
ENSMUSG00000066362	Rps13-ps1	675.081	-0.655449	0.11068	-5.92201	3.18e-09	1.6e-07
ENSMUSG00000053411	Cbx7	28.7185	-1.75261	0.296356	-5.91387	3.34e-09	1.67e-07
ENSMUSG00000048574	Gm5593	393.78	0.681957	0.115569	5.90085	3.62e-09	1.8e-07
ENSMUSG00000070343	Gm10288	456.874	-0.796531	0.135335	-5.8856	3.97e-09	1.97e-07
ENSMUSG00000052727	Map1b	117.344	1.04826	0.178292	5.87947	4.12e-09	2.03e-07
ENSMUSG00000004535	Tax1bp1	160.78	0.912308	0.155332	5.87328	4.27e-09	2.1e-07
ENSMUSG00000063457	Rps15	417.143	-0.762982	0.130068	-5.86603	4.46e-09	2.18e-07
ENSMUSG00000024807	Syvn1	14.6903	-2.11754	0.361173	-5.86295	4.55e-09	2.22e-07
ENSMUSG00000026728	Vim	202.291	-0.818981	0.140223	-5.84058	5.2e-09	2.52e-07
ENSMUSG00000030695	Aldoa	1849.86	-0.50952	0.0872728	-5.83825	5.28e-09	2.55e-07
ENSMUSG00000021754	Map3k1	84.3089	1.25146	0.214779	5.82674	5.65e-09	2.72e-07
ENSMUSG00000028809	Srrm1	123.98	-1.00258	0.172462	-5.81332	6.12e-09	2.92e-07
ENSMUSG00000106133	Gm3724	404.269	0.704065	0.121123	5.81283	6.14e-09	2.92e-07
ENSMUSG00000001228	Uhrf1	259.79	-0.754366	0.129779	-5.8127	6.15e-09	2.92e-07
ENSMUSG00000082762	Gm12366	396.507	-0.737309	0.127002	-5.8055	6.42e-09	3.04e-07
ENSMUSG00000096592	Gm15801	157.485	1.01788	0.175375	5.80403	6.47e-09	3.05e-07
ENSMUSG00000026491	Ahctf1	114.573	-1.0163	0.175568	-5.78867	7.09e-09	3.33e-07
ENSMUSG00000060419	Rps16-ps2	796.9	-0.650298	0.112422	-5.78443	7.28e-09	3.4e-07
ENSMUSG00000049124	Gm8186	224.022	-0.830155	0.14376	-5.77461	7.71e-09	3.59e-07
ENSMUSG00000034158	Lrrc58	89.4461	1.15046	0.199283	5.77301	7.79e-09	3.61e-07
ENSMUSG00000028618	Tmem59	252.758	0.809373	0.140344	5.76705	8.07e-09	3.71e-07
ENSMUSG00000036698	Ago2	87.4538	-1.16789	0.202508	-5.76713	8.06e-09	3.71e-07
ENSMUSG00000094388	Gm8783	143.268	1.03242	0.179067	5.76554	8.14e-09	3.72e-07
ENSMUSG00000004880	Lbr	230.525	0.92337	0.160283	5.76088	8.37e-09	3.81e-07
ENSMUSG00000005233	Spc25	226.509	0.811205	0.140929	5.75611	8.61e-09	3.91e-07
ENSMUSG00000031584	Gsr	458.217	0.622778	0.10852	5.73881	9.53e-09	4.29e-07
ENSMUSG00000025651	Uqcrc1	838.158	0.546369	0.0951951	5.73947	9.5e-09	4.29e-07
ENSMUSG00000020952	Scfd1	136.944	1.01717	0.177544	5.72911	1.01e-08	4.53e-07
ENSMUSG00000021645	Smn1	39.0152	-1.55154	0.271321	-5.71846	1.07e-08	4.8e-07
ENSMUSG00000015143	Actn1	23.7794	-1.81314	0.317106	-5.71778	1.08e-08	4.8e-07
ENSMUSG00000031386	Hcfc1	92.9227	-1.15442	0.202049	-5.71358	1.11e-08	4.9e-07
ENSMUSG00000100862	Gm10925	14949.8	0.434098	0.0760551	5.70768	1.15e-08	5.05e-07
ENSMUSG00000040354	Mars	324.674	0.722287	0.127023	5.68629	1.3e-08	5.71e-07
ENSMUSG00000005481	Ddx39	917.899	0.533695	0.0938754	5.68515	1.31e-08	5.72e-07
ENSMUSG00000026843	Fubp3	132.448	0.988304	0.174065	5.67779	1.36e-08	5.95e-07
ENSMUSG00000079523	Tmsb10	88.4465	-1.10215	0.194312	-5.67206	1.41e-08	6.13e-07
ENSMUSG00000024151	Msh2	320.979	0.676102	0.11944	5.66058	1.51e-08	6.53e-07
ENSMUSG00000029103	Lrpap1	250.572	0.834207	0.14764	5.65028	1.6e-08	6.88e-07
ENSMUSG00000063902	Gm7964	814.712	0.513779	0.0909239	5.65065	1.6e-08	6.88e-07
ENSMUSG00000006599	Gtf2h1	232.685	0.757381	0.134315	5.63886	1.71e-08	7.32e-07
ENSMUSG00000025261	Huwe1	115.236	-0.986264	0.175054	-5.63406	1.76e-08	7.5e-07
ENSMUSG00000031320	Rps4x	936.486	-0.607305	0.107939	-5.62638	1.84e-08	7.81e-07
ENSMUSG00000008140	Emc10	45.2265	-1.41195	0.251756	-5.60841	2.04e-08	8.64e-07
ENSMUSG00000030978	Rrm1	361.714	0.678863	0.121135	5.6042	2.09e-08	8.75e-07
ENSMUSG00000031889	D230025D16Rik	258.152	0.713987	0.127388	5.60484	2.08e-08	8.75e-07
ENSMUSG00000021486	Prelid1	326.659	-0.698572	0.12463	-5.60519	2.08e-08	8.75e-07
ENSMUSG00000068396	Rpl34-ps1	381.638	-0.805583	0.143837	-5.60066	2.14e-08	8.9e-07
ENSMUSG00000019947	Arid5b	54.4588	-1.32435	0.236846	-5.5916	2.25e-08	9.34e-07
ENSMUSG00000025968	Ndufs1	228.333	0.765657	0.137264	5.57798	2.43e-08	1.01e-06
ENSMUSG00000056201	Cfl1	851.924	-0.577381	0.10385	-5.55978	2.7e-08	1.11e-06
ENSMUSG00000061589	Dot1l	19.6847	-1.87591	0.337589	-5.55678	2.75e-08	1.13e-06
ENSMUSG00000030432	Rpl28	89.2175	-1.11217	0.200349	-5.55115	2.84e-08	1.16e-06
ENSMUSG00000072479	Xlr5b	10.4071	2.14012	0.385934	5.54529	2.93e-08	1.2e-06
ENSMUSG00000041236	Vps41	271.605	0.766939	0.138342	5.54379	2.96e-08	1.2e-06
ENSMUSG00000073640	Rpl27-ps3	474.456	-0.69827	0.125991	-5.54223	2.99e-08	1.21e-06
ENSMUSG00000057863	Rpl36	176.809	-0.848778	0.153172	-5.54132	3e-08	1.21e-06
ENSMUSG00000000142	Axin2	10.0327	-2.12437	0.383551	-5.53869	3.05e-08	1.22e-06
ENSMUSG00000004359	Spic	105.331	1.074	0.194016	5.53562	3.1e-08	1.24e-06
ENSMUSG00000027823	Gmps	358.115	0.6573	0.118839	5.531	3.18e-08	1.27e-06
ENSMUSG00000033352	Map2k4	75.2682	-1.13363	0.204987	-5.53026	3.2e-08	1.27e-06
ENSMUSG00000027942	4933434E20Rik	127.895	0.945856	0.171149	5.52649	3.27e-08	1.29e-06
ENSMUSG00000058905	Gm10051	88.2722	-1.05762	0.191356	-5.52694	3.26e-08	1.29e-06
ENSMUSG00000036305	Rpl39-ps	117.42	-1.0732	0.19466	-5.51319	3.52e-08	1.39e-06
ENSMUSG00000081604	Gm11518	466.054	-0.676624	0.12293	-5.50413	3.71e-08	1.45e-06
ENSMUSG00000022110	Sucla2	262.767	0.743559	0.135145	5.50193	3.76e-08	1.47e-06
ENSMUSG00000081087	Rps15a-ps7	202.676	-0.877751	0.159564	-5.50093	3.78e-08	1.47e-06
ENSMUSG00000083833	Gm13841	457.917	-0.647318	0.117687	-5.50034	3.79e-08	1.47e-06
ENSMUSG00000020184	Mdm2	151.026	1.02706	0.186939	5.49412	3.93e-08	1.52e-06
ENSMUSG00000060427	Zfp868	70.7352	1.21627	0.221672	5.48681	4.09e-08	1.58e-06
ENSMUSG00000026193	Fn1	304.202	-0.655562	0.119521	-5.48493	4.14e-08	1.59e-06
ENSMUSG00000031729	Ist1	117.659	0.96859	0.176689	5.48188	4.21e-08	1.61e-06
ENSMUSG00000001833	39326	334.722	0.713955	0.130265	5.48078	4.23e-08	1.61e-06
ENSMUSG00000043681	Fam25c	101.119	-1.07919	0.196966	-5.47907	4.28e-08	1.62e-06
ENSMUSG00000000568	Hnrnpd	76.6003	-1.12778	0.205938	-5.47631	4.34e-08	1.64e-06
ENSMUSG00000083716	Gm13436	382.337	-0.70016	0.128185	-5.46208	4.71e-08	1.78e-06
ENSMUSG00000016541	Atxn10	365.853	0.63749	0.11678	5.45888	4.79e-08	1.8e-06
ENSMUSG00000079108	Srp54b	525.659	0.783402	0.143769	5.44901	5.06e-08	1.9e-06
ENSMUSG00000024370	Cdc23	263.62	0.718433	0.131939	5.44518	5.18e-08	1.93e-06
ENSMUSG00000025027	Xpnpep1	237.584	0.750604	0.138057	5.43693	5.42e-08	2.02e-06
ENSMUSG00000039329	Tex19.1	137.202	0.963739	0.177438	5.43141	5.59e-08	2.08e-06
ENSMUSG00000005397	Nid1	109.931	-0.952866	0.175502	-5.42939	5.65e-08	2.09e-06
ENSMUSG00000094777	Hist1h2ap	257.914	-0.844524	0.155544	-5.42948	5.65e-08	2.09e-06
ENSMUSG00000029713	Gnb2	30.7818	-1.56276	0.288372	-5.41925	5.98e-08	2.2e-06
ENSMUSG00000026283	Ing5	103.31	1.01462	0.187265	5.4181	6.02e-08	2.21e-06
ENSMUSG00000028581	Laptm5	20.2245	-1.80128	0.332562	-5.41637	6.08e-08	2.22e-06
ENSMUSG00000027668	Mfn1	163.494	0.873788	0.16141	5.41346	6.18e-08	2.25e-06
ENSMUSG00000065999	Zfp985	312.657	0.692547	0.127964	5.41207	6.23e-08	2.26e-06
ENSMUSG00000034708	Grn	217.128	0.804586	0.148935	5.40226	6.58e-08	2.38e-06
ENSMUSG00000032216	Nedd4	556.916	-0.584108	0.108464	-5.38525	7.23e-08	2.61e-06
ENSMUSG00000067764	Xlr5c	8.87465	2.07681	0.386142	5.37835	7.52e-08	2.7e-06
ENSMUSG00000045055	Rpsa-ps2	194.99	-0.898669	0.167151	-5.3764	7.6e-08	2.72e-06
ENSMUSG00000069324	Gm5096	85.3113	1.30568	0.243001	5.37316	7.74e-08	2.76e-06
ENSMUSG00000022234	Cct5	1210.92	0.45805	0.0852898	5.37052	7.85e-08	2.79e-06
ENSMUSG00000025153	Fasn	158.305	-0.860356	0.160298	-5.36723	8e-08	2.84e-06
ENSMUSG00000054280	Prr14l	79.2351	-1.10948	0.206761	-5.36603	8.05e-08	2.85e-06
ENSMUSG00000027078	Ube2l6	26.6132	1.7176	0.320572	5.35792	8.42e-08	2.97e-06
ENSMUSG00000096617	Gm5559	2337.61	-0.469997	0.0877763	-5.35449	8.58e-08	3.02e-06
ENSMUSG00000024766	Lipo3	45.3769	1.4175	0.264928	5.35052	8.77e-08	3.07e-06
ENSMUSG00000041130	Zfp598	16.7699	-1.84137	0.344426	-5.34622	8.98e-08	3.14e-06
ENSMUSG00000022463	Srebf2	26.6107	-1.60642	0.300538	-5.34517	9.03e-08	3.14e-06
ENSMUSG00000024493	Lars	214.588	0.868486	0.162528	5.3436	9.11e-08	3.16e-06
ENSMUSG00000094248	Hist1h2ao	279.136	-0.758854	0.142038	-5.3426	9.16e-08	3.17e-06
ENSMUSG00000032058	Ppp2r1b	182.804	0.971794	0.181996	5.33965	9.31e-08	3.21e-06
ENSMUSG00000022995	Enah	119.855	-0.925723	0.173477	-5.33628	9.49e-08	3.26e-06
ENSMUSG00000104222	Gm7292	30.9461	1.62094	0.30381	5.33537	9.53e-08	3.27e-06
ENSMUSG00000030059	Tmf1	79.3993	1.17354	0.220196	5.32952	9.85e-08	3.37e-06
ENSMUSG00000038612	Mcl1	116.734	-0.934302	0.175335	-5.32865	9.89e-08	3.37e-06
ENSMUSG00000022351	Sqle	176.465	0.799091	0.150272	5.31762	1.05e-07	3.57e-06
ENSMUSG00000064357	mt-Atp6	12418.2	0.409612	0.0770734	5.31457	1.07e-07	3.62e-06
ENSMUSG00000032479	Map4	60.744	-1.18445	0.2231	-5.30906	1.1e-07	3.71e-06
ENSMUSG00000039218	Srrm2	57.1027	-1.22381	0.230491	-5.30958	1.1e-07	3.71e-06
ENSMUSG00000026869	Psmd5	228.923	0.772691	0.145616	5.30638	1.12e-07	3.75e-06
ENSMUSG00000070643	Sox13	8.74626	-2.04371	0.385716	-5.29847	1.17e-07	3.91e-06
ENSMUSG00000072872	Rybp	62.959	-1.18636	0.224019	-5.29579	1.19e-07	3.95e-06
ENSMUSG00000087207	Gm13147	137.737	1.01843	0.192479	5.29111	1.22e-07	4.04e-06
ENSMUSG00000086688	Gm11560	73.3817	-1.14506	0.216445	-5.29031	1.22e-07	4.05e-06
ENSMUSG00000083773	Gm13394	2523.84	-0.465327	0.0879964	-5.28802	1.24e-07	4.09e-06
ENSMUSG00000060935	Tmem263	90.311	1.06716	0.201939	5.28455	1.26e-07	4.15e-06
ENSMUSG00000069188	Gm13192	148.588	-0.94541	0.179062	-5.27978	1.29e-07	4.25e-06
ENSMUSG00000072419	Dppa2	113.725	0.962714	0.182898	5.26367	1.41e-07	4.63e-06
ENSMUSG00000017677	Wsb1	198.128	0.755435	0.143602	5.26061	1.44e-07	4.69e-06
ENSMUSG00000030189	Ybx3	66.0398	-1.1296	0.214887	-5.25674	1.47e-07	4.78e-06
ENSMUSG00000031617	Tmem184c	66.3913	1.16852	0.222633	5.24865	1.53e-07	4.98e-06
ENSMUSG00000004266	Ptpn6	56.9794	1.24872	0.23846	5.23659	1.64e-07	5.3e-06
ENSMUSG00000023932	Cdc5l	344.527	0.634101	0.121408	5.22289	1.76e-07	5.69e-06
ENSMUSG00000032387	Rbpms2	233.208	-0.716542	0.137244	-5.22094	1.78e-07	5.72e-06
ENSMUSG00000018171	Vmp1	112.925	1.00367	0.192237	5.22103	1.78e-07	5.72e-06
ENSMUSG00000053931	Cnn3	906.661	0.471939	0.0905211	5.21358	1.85e-07	5.93e-06
ENSMUSG00000028433	Ubap2	53.5678	-1.22038	0.234125	-5.2125	1.86e-07	5.95e-06
ENSMUSG00000057666	Gapdh	1295.81	-0.48708	0.0936104	-5.20327	1.96e-07	6.24e-06
ENSMUSG00000020571	Pdia6	333.642	0.61973	0.119221	5.19817	2.01e-07	6.39e-06
ENSMUSG00000030986	Dhx32	114.39	0.922518	0.177516	5.19682	2.03e-07	6.42e-06
ENSMUSG00000020962	Gtf2a1	108.244	0.999548	0.192428	5.19439	2.05e-07	6.49e-06
ENSMUSG00000027018	Hat1	1133.72	0.5208	0.100297	5.19257	2.07e-07	6.53e-06
ENSMUSG00000017418	Arl5b	38.0682	-1.3974	0.269212	-5.19071	2.09e-07	6.58e-06
ENSMUSG00000029390	Tmed2	329.098	0.648051	0.125015	5.18378	2.17e-07	6.81e-06
ENSMUSG00000029632	Ndufa4	390.478	-0.635516	0.122723	-5.17848	2.24e-07	6.92e-06
ENSMUSG00000053173	Rpl18-ps2	300.406	-0.66493	0.12841	-5.17819	2.24e-07	6.92e-06
ENSMUSG00000038416	Cdc16	140.05	0.871897	0.168351	5.17904	2.23e-07	6.92e-06
ENSMUSG00000031950	Gabarapl2	586.496	0.581891	0.112358	5.17889	2.23e-07	6.92e-06
ENSMUSG00000066878	Gm10184	1373.04	0.463413	0.0894957	5.17805	2.24e-07	6.92e-06
ENSMUSG00000026380	Tfcp2l1	484.222	-0.51948	0.100382	-5.17504	2.28e-07	7.02e-06
ENSMUSG00000064356	mt-Atp8	714.785	0.561861	0.108596	5.17387	2.29e-07	7.04e-06
ENSMUSG00000032178	Ilf3	158.429	0.846094	0.163556	5.17313	2.3e-07	7.05e-06
ENSMUSG00000035455	Fignl1	145.19	0.863678	0.167093	5.16885	2.36e-07	7.19e-06
ENSMUSG00000067768	Xlr4b	25.9015	1.65908	0.321005	5.16839	2.36e-07	7.19e-06
ENSMUSG00000018770	Atp5g3	193.117	-0.778959	0.1508	-5.16551	2.4e-07	7.28e-06
ENSMUSG00000041438	Cirh1a	357.637	0.672606	0.1303	5.16199	2.44e-07	7.4e-06
ENSMUSG00000027620	Rbm39	398.798	0.609984	0.118227	5.15943	2.48e-07	7.46e-06
ENSMUSG00000062456	Rpl9-ps6	883.975	-0.527666	0.102269	-5.1596	2.47e-07	7.46e-06
ENSMUSG00000061313	Ddhd2	80.1145	1.06482	0.206461	5.15746	2.5e-07	7.52e-06
ENSMUSG00000032382	Snx1	102.081	0.991257	0.192348	5.15347	2.56e-07	7.66e-06
ENSMUSG00000030602	Pak4	20.03	-1.72558	0.33551	-5.14314	2.7e-07	8.08e-06
ENSMUSG00000005410	Mcm5	473.899	0.555648	0.108439	5.12407	2.99e-07	8.91e-06
ENSMUSG00000074800	Gm4149	192.265	-0.838038	0.163761	-5.11743	3.1e-07	9.21e-06
ENSMUSG00000078965	Gm12033	2252.34	-0.44195	0.0866662	-5.09944	3.41e-07	1.01e-05
ENSMUSG00000060098	Prmt7	177.91	0.816207	0.160124	5.09735	3.44e-07	1.02e-05
ENSMUSG00000026174	Cnot9	263.398	0.754627	0.148234	5.09077	3.57e-07	1.05e-05
ENSMUSG00000020986	Sec23a	138.546	0.850917	0.16714	5.09106	3.56e-07	1.05e-05
ENSMUSG00000025393	Atp5b	3615.93	0.370929	0.0729169	5.08701	3.64e-07	1.07e-05
ENSMUSG00000028683	Eif2b3	131.033	0.868597	0.170994	5.07968	3.78e-07	1.11e-05
ENSMUSG00000032939	Nup93	268.947	0.682385	0.134429	5.07619	3.85e-07	1.12e-05
ENSMUSG00000031262	Cenpi	81.1131	1.08049	0.21288	5.07559	3.86e-07	1.12e-05
ENSMUSG00000038417	Fig4	126.667	0.857084	0.1689	5.07451	3.88e-07	1.13e-05
ENSMUSG00000060461	Dppa5a	5263.32	-0.489845	0.0965655	-5.07266	3.92e-07	1.14e-05
ENSMUSG00000081058	Hist2h3c2	6.2123	-1.95486	0.38544	-5.07177	3.94e-07	1.14e-05
ENSMUSG00000047751	Utf1	36.6894	-1.38663	0.273954	-5.06155	4.16e-07	1.2e-05
ENSMUSG00000026192	Atic	51.4585	-1.1989	0.237199	-5.05441	4.32e-07	1.24e-05
ENSMUSG00000030213	Atf7ip	62.1718	-1.14714	0.227055	-5.05225	4.37e-07	1.25e-05
ENSMUSG00000037725	Ckap2	161.969	0.782698	0.154925	5.05212	4.37e-07	1.25e-05
ENSMUSG00000106037	Gm4332	159.961	-0.843016	0.166913	-5.05064	4.4e-07	1.26e-05
ENSMUSG00000066724	Gm10175	207.892	-0.790959	0.156651	-5.04916	4.44e-07	1.26e-05
ENSMUSG00000020918	Kat2a	51.6647	-1.22514	0.242753	-5.04685	4.49e-07	1.27e-05
ENSMUSG00000069939	Gm12070	1187.07	-0.469878	0.0931738	-5.04303	4.58e-07	1.3e-05
ENSMUSG00000026558	Uck2	126.104	-0.822949	0.163368	-5.03741	4.72e-07	1.33e-05
ENSMUSG00000056124	B4galt6	77.6669	-1.02565	0.203703	-5.03503	4.78e-07	1.35e-05
ENSMUSG00000012848	Rps5	1587.33	-0.470369	0.0935974	-5.02545	5.02e-07	1.41e-05
ENSMUSG00000020720	Psmd12	444.01	0.545783	0.108689	5.02149	5.13e-07	1.44e-05
ENSMUSG00000032580	Rbm5	127.794	0.871375	0.173594	5.01963	5.18e-07	1.45e-05
ENSMUSG00000034892	Rps29	136.375	-0.87874	0.175302	-5.01274	5.37e-07	1.5e-05
ENSMUSG00000040054	Baz2a	74.786	-1.03674	0.206901	-5.01082	5.42e-07	1.51e-05
ENSMUSG00000079884	Gm10698	173.135	0.814538	0.162725	5.00562	5.57e-07	1.55e-05
ENSMUSG00000020173	Cobl	73.2056	-1.01976	0.2039	-5.00128	5.7e-07	1.57e-05
ENSMUSG00000071478	Hist1h2ad	102.316	-0.897673	0.179487	-5.00133	5.69e-07	1.57e-05
ENSMUSG00000032745	Gpbp1	160.269	0.783364	0.156683	4.99968	5.74e-07	1.58e-05
ENSMUSG00000005204	Senp3	123.905	-0.835391	0.167189	-4.9967	5.83e-07	1.6e-05
ENSMUSG00000060279	Ap2a1	13.1236	-1.82257	0.364986	-4.99352	5.93e-07	1.63e-05
ENSMUSG00000033020	Polr2f	102.848	-0.902929	0.180929	-4.99051	6.02e-07	1.65e-05
ENSMUSG00000034341	Wbp2	85.4779	-0.981577	0.196774	-4.98835	6.09e-07	1.66e-05
ENSMUSG00000003072	Atp5d	224.711	-0.700017	0.14035	-4.98764	6.11e-07	1.66e-05
ENSMUSG00000069083	Gm10259	1226.37	0.445007	0.0892384	4.98672	6.14e-07	1.67e-05
ENSMUSG00000089764	Gm16580	54.0357	-1.23494	0.247773	-4.98417	6.22e-07	1.68e-05
ENSMUSG00000064368	mt-Nd6	232.744	-0.71312	0.143216	-4.97933	6.38e-07	1.72e-05
ENSMUSG00000094708	Gm10359	1914.34	-0.431114	0.0866054	-4.97792	6.43e-07	1.73e-05
ENSMUSG00000062518	Zfp534	219.055	0.789061	0.158682	4.97261	6.61e-07	1.78e-05
ENSMUSG00000058064	Gm10036	236.864	-0.698516	0.140693	-4.96483	6.88e-07	1.84e-05
ENSMUSG00000028426	Rad23b	40.4549	-1.40926	0.284091	-4.96061	7.03e-07	1.88e-05
ENSMUSG00000107092	Gm7993	104.203	-0.907378	0.182984	-4.95878	7.09e-07	1.89e-05
ENSMUSG00000066632	Pgk1-rs7	440.956	-0.55301	0.111571	-4.95658	7.17e-07	1.91e-05
ENSMUSG00000026209	Dnpep	272.986	0.635778	0.128312	4.95493	7.24e-07	1.92e-05
ENSMUSG00000039478	Micu3	31.9047	1.48567	0.300297	4.94735	7.52e-07	1.99e-05
ENSMUSG00000058013	40787	289.664	0.680989	0.137681	4.94615	7.57e-07	2e-05
ENSMUSG00000001416	Cct3	1359.85	0.430911	0.0871398	4.94505	7.61e-07	2.01e-05
ENSMUSG00000090733	Rps27	158.438	-0.909572	0.184043	-4.94217	7.73e-07	2.03e-05
ENSMUSG00000029472	Anapc5	463.255	0.576073	0.116605	4.94039	7.8e-07	2.05e-05
ENSMUSG00000001280	Sp1	52.5261	-1.16368	0.23597	-4.9315	8.16e-07	2.14e-05
ENSMUSG00000022272	Myo10	86.163	-1.00258	0.203373	-4.92973	8.23e-07	2.15e-05
ENSMUSG00000042354	Gnl3	379.623	0.546653	0.111043	4.92291	8.53e-07	2.22e-05
ENSMUSG00000072789	Gm10420	89.7368	-0.941031	0.19121	-4.92144	8.59e-07	2.23e-05
ENSMUSG00000066036	Ubr4	68.8727	-1.04149	0.211869	-4.91574	8.84e-07	2.3e-05
ENSMUSG00000082691	Dynlt1-ps1	715.413	0.475625	0.0970307	4.9018	9.5e-07	2.46e-05
ENSMUSG00000078498	Zfp988	270.598	0.667552	0.136303	4.89756	9.7e-07	2.51e-05
ENSMUSG00000094497	Gm8210	368.555	-0.616813	0.126129	-4.89035	1.01e-06	2.59e-05
ENSMUSG00000040824	Snrpd2	168.43	-0.750843	0.153526	-4.89065	1.01e-06	2.59e-05
ENSMUSG00000030214	Plbd1	17.636	1.77829	0.363715	4.88925	1.01e-06	2.6e-05
ENSMUSG00000022404	Slc25a17	106.918	0.891308	0.182375	4.88723	1.02e-06	2.62e-05
ENSMUSG00000026923	Notch1	7.44392	-1.88735	0.386234	-4.88655	1.03e-06	2.62e-05
ENSMUSG00000057278	Snrpg	90.621	-0.906585	0.185594	-4.88479	1.04e-06	2.64e-05
ENSMUSG00000040013	Fkbp6	57.3786	1.14382	0.234244	4.88304	1.04e-06	2.66e-05
ENSMUSG00000032436	Cmtm7	145.614	-0.776835	0.159341	-4.8753	1.09e-06	2.76e-05
ENSMUSG00000027075	Slc43a1	18.2692	1.71419	0.35171	4.87386	1.09e-06	2.76e-05
ENSMUSG00000039756	Dnttip2	269.343	0.623346	0.1279	4.8737	1.1e-06	2.76e-05
ENSMUSG00000028936	Rpl22	165.197	-0.756223	0.155138	-4.87453	1.09e-06	2.76e-05
ENSMUSG00000074637	Sox2	40.5427	-1.30171	0.267238	-4.871	1.11e-06	2.79e-05
ENSMUSG00000019373	Cops3	322.551	0.644372	0.132519	4.86247	1.16e-06	2.91e-05
ENSMUSG00000038943	Prc1	111.825	0.896708	0.184452	4.86148	1.17e-06	2.91e-05
ENSMUSG00000031010	Usp9x	415.641	-0.643759	0.132427	-4.86123	1.17e-06	2.91e-05
ENSMUSG00000049932	H2afx	210.517	-0.688396	0.141692	-4.8584	1.18e-06	2.95e-05
ENSMUSG00000022314	Rad21	131.233	-0.825726	0.170228	-4.8507	1.23e-06	3.06e-05
ENSMUSG00000039323	Igfbp2	165.661	-0.855158	0.176518	-4.84461	1.27e-06	3.14e-05
ENSMUSG00000064367	mt-Nd5	1750.24	-0.415179	0.0857024	-4.84443	1.27e-06	3.14e-05
ENSMUSG00000029580	Actb	2833.94	-0.469206	0.0968701	-4.84366	1.27e-06	3.15e-05
ENSMUSG00000054766	Set	3046.86	0.417781	0.0863568	4.83785	1.31e-06	3.23e-05
ENSMUSG00000007739	Cct4	987.774	0.442624	0.0916587	4.82905	1.37e-06	3.37e-05
ENSMUSG00000018433	Nol11	196.107	0.689017	0.142696	4.82858	1.38e-06	3.37e-05
ENSMUSG00000021222	Dcaf4	67.6338	1.07226	0.222195	4.82574	1.39e-06	3.41e-05
ENSMUSG00000070837	Aurkc	52.6895	1.24717	0.258669	4.82149	1.42e-06	3.48e-05
ENSMUSG00000078636	Gm7336	2117.09	-0.408659	0.0847717	-4.8207	1.43e-06	3.49e-05
ENSMUSG00000068120	Gm10231	213.27	-0.737034	0.152929	-4.81947	1.44e-06	3.5e-05
ENSMUSG00000099474	1700097N02Rik	225.206	-0.710334	0.148021	-4.79887	1.6e-06	3.87e-05
ENSMUSG00000020152	Actr2	264.065	0.664827	0.138582	4.79734	1.61e-06	3.89e-05
ENSMUSG00000006398	Cdc20	519.289	0.51535	0.107476	4.79502	1.63e-06	3.93e-05
ENSMUSG00000022033	Pbk	194.552	0.734972	0.153544	4.78671	1.7e-06	4.09e-05
ENSMUSG00000095937	Gm12671	2126.38	-0.405541	0.084765	-4.78429	1.72e-06	4.13e-05
ENSMUSG00000042079	Hnrnpf	1188.03	0.415084	0.0868388	4.77994	1.75e-06	4.2e-05
ENSMUSG00000001910	Nacc1	10.0684	-1.81008	0.378688	-4.77987	1.75e-06	4.2e-05
ENSMUSG00000066643	Wdr35	47.0137	1.28132	0.268173	4.77796	1.77e-06	4.23e-05
ENSMUSG00000014907	Naf1	18.5543	-1.67245	0.35009	-4.77721	1.78e-06	4.24e-05
ENSMUSG00000031197	Vbp1	349.908	0.620109	0.12987	4.77485	1.8e-06	4.28e-05
ENSMUSG00000069972	Rps13-ps2	385.873	-0.636866	0.13347	-4.77161	1.83e-06	4.34e-05
ENSMUSG00000005148	Klf5	41.6092	-1.2632	0.264848	-4.76954	1.85e-06	4.38e-05
ENSMUSG00000029447	Cct6a	1239.84	0.41437	0.0869921	4.76331	1.9e-06	4.5e-05
ENSMUSG00000021290	2010107E04Rik	170.535	-0.784226	0.164702	-4.76148	1.92e-06	4.54e-05
ENSMUSG00000028430	Nol6	38.7888	-1.28698	0.270581	-4.75637	1.97e-06	4.64e-05
ENSMUSG00000095661	Gm8935	139.753	0.778385	0.163667	4.75592	1.98e-06	4.64e-05
ENSMUSG00000063362	Alg11	73.0506	1.01536	0.213562	4.75441	1.99e-06	4.67e-05
ENSMUSG00000061787	Rps17	187.368	-0.730518	0.153674	-4.75367	2e-06	4.67e-05
ENSMUSG00000025508	Rplp2	222.065	-0.684174	0.14414	-4.74659	2.07e-06	4.83e-05
ENSMUSG00000041859	Mcm3	521.15	0.510751	0.10773	4.74104	2.13e-06	4.96e-05
ENSMUSG00000083087	Gm11249	140.143	-0.862929	0.182092	-4.73898	2.15e-06	5e-05
ENSMUSG00000025860	Xiap	37.5617	-1.27002	0.268093	-4.73725	2.17e-06	5.03e-05
ENSMUSG00000021178	Psmc1	383.801	0.540076	0.114035	4.73606	2.18e-06	5.05e-05
ENSMUSG00000025362	Rps26	344.854	-0.619383	0.13113	-4.72344	2.32e-06	5.36e-05
ENSMUSG00000047146	Tet1	158.284	-0.734343	0.155487	-4.72286	2.33e-06	5.36e-05
ENSMUSG00000030304	Ergic2	97.3637	0.918059	0.194521	4.71958	2.36e-06	5.44e-05
ENSMUSG00000038697	Taf5l	121.572	0.881971	0.187024	4.7158	2.41e-06	5.53e-05
ENSMUSG00000005846	Rsl1d1	583.972	0.492548	0.104474	4.71456	2.42e-06	5.55e-05
ENSMUSG00000038366	Lasp1	56.7364	-1.12859	0.23974	-4.70753	2.51e-06	5.74e-05
ENSMUSG00000064264	Zfp428	30.014	-1.41887	0.301576	-4.70484	2.54e-06	5.8e-05
ENSMUSG00000027671	Actl6a	474.64	0.498461	0.105978	4.70346	2.56e-06	5.83e-05
ENSMUSG00000053560	Ier2	71.0561	-0.994758	0.211524	-4.70282	2.57e-06	5.83e-05
ENSMUSG00000022533	Atp13a3	48.2285	-1.13311	0.240973	-4.70223	2.57e-06	5.84e-05
ENSMUSG00000005779	Psmb4	357.724	-0.57576	0.122632	-4.69503	2.67e-06	6.04e-05
ENSMUSG00000091509	Gm17066	36.2373	1.3278	0.282923	4.69314	2.69e-06	6.08e-05
ENSMUSG00000020774	Aspa	33.7857	1.37562	0.293615	4.68513	2.8e-06	6.31e-05
ENSMUSG00000095588	Gm12350	302.797	-0.582359	0.124342	-4.68351	2.82e-06	6.35e-05
ENSMUSG00000092212	Slc22a13b-ps	9.90601	1.80318	0.385312	4.67978	2.87e-06	6.45e-05
ENSMUSG00000022905	Kpna1	136.271	0.770113	0.16457	4.67954	2.88e-06	6.45e-05
ENSMUSG00000030246	Ldhb	1392.28	0.473964	0.101357	4.67617	2.92e-06	6.54e-05
ENSMUSG00000069045	Ddx3y	52.124	1.25932	0.269436	4.67392	2.96e-06	6.6e-05
ENSMUSG00000054408	Spcs3	154.725	0.816407	0.174714	4.67282	2.97e-06	6.62e-05
ENSMUSG00000039985	Fam60a	458.148	0.535612	0.115016	4.65683	3.21e-06	7.14e-05
ENSMUSG00000017404	Rpl19	616.565	-0.496121	0.106545	-4.65644	3.22e-06	7.14e-05
ENSMUSG00000062070	Pgk1	276.656	-0.588511	0.126402	-4.65588	3.23e-06	7.15e-05
ENSMUSG00000021258	Ccnk	9.66644	-1.77719	0.381823	-4.65448	3.25e-06	7.18e-05
ENSMUSG00000015839	Nfe2l2	188.844	0.673112	0.144692	4.65205	3.29e-06	7.25e-05
ENSMUSG00000020097	Sgpl1	111.574	0.889846	0.191453	4.64786	3.35e-06	7.39e-05
ENSMUSG00000026617	Bpnt1	191.202	0.669586	0.144146	4.64519	3.4e-06	7.47e-05
ENSMUSG00000052798	Nup107	177.453	0.761991	0.164182	4.64113	3.47e-06	7.6e-05
ENSMUSG00000001441	Npepps	83.5622	-0.925589	0.199517	-4.63914	3.5e-06	7.66e-05
ENSMUSG00000031231	Cox7b	259.166	-0.626947	0.135184	-4.63772	3.52e-06	7.7e-05
ENSMUSG00000060591	Ifitm2	224.569	-0.658888	0.142092	-4.63706	3.53e-06	7.71e-05
ENSMUSG00000078497	Zfp978	141.808	0.754714	0.162916	4.63254	3.61e-06	7.85e-05
ENSMUSG00000020163	Uqcr11	270.91	-0.597989	0.129079	-4.63273	3.61e-06	7.85e-05
ENSMUSG00000025290	Rps24	324.285	-0.655802	0.141596	-4.6315	3.63e-06	7.87e-05
ENSMUSG00000081094	Rpl19-ps11	1387	-0.481612	0.104051	-4.62862	3.68e-06	7.97e-05
ENSMUSG00000051413	Plagl2	15.9522	-1.6053	0.346875	-4.62791	3.69e-06	7.98e-05
ENSMUSG00000000544	Gpa33	24.4656	-1.43034	0.309337	-4.62389	3.77e-06	8.12e-05
ENSMUSG00000059005	Hnrnpa3	147.086	-0.80976	0.175154	-4.62313	3.78e-06	8.13e-05
ENSMUSG00000027593	Raly	28.0281	-1.37094	0.296668	-4.62112	3.82e-06	8.19e-05
ENSMUSG00000036940	Kdm1a	79.4422	-0.939939	0.203415	-4.6208	3.82e-06	8.19e-05
ENSMUSG00000022673	Mcm4	460.624	0.495221	0.107429	4.60977	4.03e-06	8.62e-05
ENSMUSG00000070780	Rbm47	25.8576	1.47991	0.321119	4.6086	4.05e-06	8.66e-05
ENSMUSG00000030766	Arhgap17	20.8082	-1.47903	0.320955	-4.60822	4.06e-06	8.66e-05
ENSMUSG00000075232	Amd1	220.601	0.658331	0.142881	4.60755	4.07e-06	8.67e-05
ENSMUSG00000015994	Fnta	255.137	0.620593	0.134775	4.60465	4.13e-06	8.77e-05
ENSMUSG00000109509	Rps12-ps4	61.0151	-1.02867	0.223665	-4.59915	4.24e-06	8.99e-05
ENSMUSG00000006673	Qrich1	208.049	0.639821	0.139149	4.5981	4.26e-06	9.02e-05
ENSMUSG00000042541	Shfm1	123.562	-0.821079	0.178783	-4.59259	4.38e-06	9.24e-05
ENSMUSG00000020186	Csrp2	85.3886	-0.895488	0.195273	-4.58581	4.52e-06	9.53e-05
ENSMUSG00000024300	Myo1f	36.197	1.32311	0.28856	4.58523	4.53e-06	9.54e-05
ENSMUSG00000017264	Exosc10	163.377	0.709311	0.154726	4.5843	4.55e-06	9.56e-05
ENSMUSG00000054309	Cpsf3	170.413	0.691036	0.150758	4.58375	4.57e-06	9.57e-05
ENSMUSG00000066232	Ipo7	100.352	-0.865791	0.188987	-4.58121	4.62e-06	9.67e-05
ENSMUSG00000031781	Ciapin1	340.5	0.614216	0.134099	4.58032	4.64e-06	9.69e-05
ENSMUSG00000040722	Scamp5	25.4022	-1.45309	0.317581	-4.57549	4.75e-06	9.9e-05
ENSMUSG00000073079	Srp54a	154.865	0.871214	0.190428	4.57502	4.76e-06	9.9e-05
ENSMUSG00000038406	Scaf1	8.32342	-1.76168	0.385139	-4.57414	4.78e-06	9.93e-05
ENSMUSG00000109336	Samd4b	9.965	-1.72104	0.376339	-4.5731	4.81e-06	9.96e-05
ENSMUSG00000006273	Atp6v1b2	343.938	0.631777	0.138183	4.57203	4.83e-06	9.97e-05
ENSMUSG00000096842	Gm10736	151.862	-0.708174	0.154891	-4.57209	4.83e-06	9.97e-05
ENSMUSG00000004642	Slbp	429.692	0.539041	0.117959	4.56972	4.88e-06	0.000100636
ENSMUSG00000076432	Ywhaq	1012.91	0.416068	0.0910974	4.56728	4.94e-06	0.000101627
ENSMUSG00000094076	Gm4767	81.4087	1.04605	0.229191	4.56411	5.02e-06	0.000102988
ENSMUSG00000066068	Gm13611	51.4878	-1.06017	0.232336	-4.56311	5.04e-06	0.0001031
ENSMUSG00000021670	Hmgcr	206.565	0.682918	0.149653	4.56335	5.03e-06	0.0001031
ENSMUSG00000032279	Idh3a	302.762	0.596891	0.130828	4.5624	5.06e-06	0.000103265
ENSMUSG00000080848	Gm9385	424.885	-0.560603	0.122913	-4.56097	5.09e-06	0.00010378
ENSMUSG00000075053	Vdac3-ps1	293.514	0.66622	0.146096	4.56016	5.11e-06	0.000103993
ENSMUSG00000057836	Xlr3a	108.753	0.900604	0.197972	4.54915	5.39e-06	0.000109383
ENSMUSG00000046330	Rpl37a	159.742	-0.722942	0.15896	-4.54793	5.42e-06	0.000109654
ENSMUSG00000094344	Gm11942	105.864	-0.849307	0.18675	-4.54784	5.42e-06	0.000109654
ENSMUSG00000032217	Rnf111	43.6846	-1.16089	0.25528	-4.54749	5.43e-06	0.000109654
ENSMUSG00000036438	Calm2	877.923	0.467537	0.102865	4.54515	5.49e-06	0.000110683
ENSMUSG00000030744	Rps3	1434.6	-0.504376	0.111102	-4.53974	5.63e-06	0.000113354
ENSMUSG00000032116	Stt3a	292.227	0.562004	0.123899	4.53597	5.73e-06	0.000115193
ENSMUSG00000027510	Rbm38	50.9822	-1.10074	0.242783	-4.53382	5.79e-06	0.000116164
ENSMUSG00000026893	Gca	47.5586	1.13938	0.251382	4.53247	5.83e-06	0.000116416
ENSMUSG00000059775	Rps26-ps1	295.716	-0.61575	0.135849	-4.53259	5.83e-06	0.000116416
ENSMUSG00000021040	Slirp	90.2107	-0.873801	0.192797	-4.53223	5.84e-06	0.000116416
ENSMUSG00000031665	Sall1	76.3283	-0.907631	0.200675	-4.52289	6.1e-06	0.000121459
ENSMUSG00000002102	Psmc3	373.661	0.535381	0.118408	4.5215	6.14e-06	0.00012183
ENSMUSG00000090136	Gm10177	175.711	-0.676881	0.149703	-4.5215	6.14e-06	0.00012183
ENSMUSG00000030058	Copg1	200.743	0.682427	0.151057	4.51766	6.25e-06	0.000123837
ENSMUSG00000029304	Spp1	2380.5	0.395576	0.0876101	4.51518	6.33e-06	0.000125073
ENSMUSG00000069008	Gm5537	390.098	-0.518674	0.115014	-4.50965	6.49e-06	0.000128157
ENSMUSG00000055093	Gm8430	662.825	-0.572802	0.127075	-4.50758	6.56e-06	0.000129183
ENSMUSG00000052456	Asna1	162.182	-0.700221	0.155441	-4.50473	6.65e-06	0.000130699
ENSMUSG00000004865	Srpk1	179.05	0.676057	0.150116	4.50357	6.68e-06	0.000131182
ENSMUSG00000030447	Cyfip1	157.103	0.745964	0.16571	4.50162	6.74e-06	0.000132165
ENSMUSG00000055491	Pprc1	48.422	-1.17161	0.260496	-4.4976	6.87e-06	0.000134452
ENSMUSG00000027699	Ect2	231.461	0.64068	0.142488	4.49639	6.91e-06	0.000134982
ENSMUSG00000028670	Lypla2	16.2436	-1.59326	0.354488	-4.49453	6.97e-06	0.000135929
ENSMUSG00000037364	Srrt	71.7339	-0.934548	0.207954	-4.49401	6.99e-06	0.000136027
ENSMUSG00000062353	Gm15772	243.673	-0.688879	0.153362	-4.49185	7.06e-06	0.000137175
ENSMUSG00000037331	Larp1	37.219	-1.2016	0.267548	-4.49118	7.08e-06	0.000137372
ENSMUSG00000001440	Kpnb1	290.701	-0.54173	0.120715	-4.48767	7.2e-06	0.000139409
ENSMUSG00000061838	Suclg2	98.6108	0.838842	0.187008	4.4856	7.27e-06	0.00014053
ENSMUSG00000020349	Ppp2ca	122.394	-0.804144	0.179725	-4.47429	7.67e-06	0.000147919
ENSMUSG00000032185	Carm1	12.6842	-1.61987	0.362079	-4.47381	7.68e-06	0.000147998
ENSMUSG00000021072	Tmx1	82.2497	0.931868	0.208343	4.47275	7.72e-06	0.000148226
ENSMUSG00000023147	Wrb	123.249	0.770079	0.17217	4.47278	7.72e-06	0.000148226
ENSMUSG00000032330	Cox7a2	340.822	-0.5732	0.128225	-4.47027	7.81e-06	0.000149696
ENSMUSG00000060438	Rps10-ps1	95.1732	-0.841516	0.188271	-4.46972	7.83e-06	0.00014983
ENSMUSG00000027201	Myef2	70.2163	0.989268	0.221447	4.4673	7.92e-06	0.000151275
ENSMUSG00000042572	Ube2q1	43.4269	-1.1209	0.251036	-4.46508	8e-06	0.00015259
ENSMUSG00000083327	Vcp-rs	291.201	0.589423	0.132122	4.46119	8.15e-06	0.000155123
ENSMUSG00000020935	Dcakd	116.147	-0.865912	0.194217	-4.45847	8.25e-06	0.000156839
ENSMUSG00000105388	Rpl36a-ps2	236.772	-0.616657	0.138357	-4.457	8.31e-06	0.000157651
ENSMUSG00000105031	Gm3511	74.41	-0.919187	0.206359	-4.45431	8.42e-06	0.000159372
ENSMUSG00000068141	Gm10232	187.754	-0.631467	0.141908	-4.44984	8.59e-06	0.000162445
ENSMUSG00000046942	Mageb16	164.568	0.711169	0.159922	4.44698	8.71e-06	0.000164351
ENSMUSG00000053332	Gas5	206.894	0.622455	0.140116	4.44243	8.89e-06	0.000167581
ENSMUSG00000002870	Mcm2	370.095	0.534407	0.120333	4.44108	8.95e-06	0.000168351
ENSMUSG00000022982	Sod1	1011.75	0.523435	0.117972	4.43695	9.12e-06	0.00017133
ENSMUSG00000042590	Ipo11	159.02	0.692851	0.156206	4.43549	9.19e-06	0.000172206
ENSMUSG00000028868	Wasf2	35.5788	-1.19593	0.269745	-4.43355	9.27e-06	0.000173471
ENSMUSG00000068240	Gm11808	548.635	-0.459261	0.103716	-4.42805	9.51e-06	0.000177365
ENSMUSG00000054648	Zfp869	14.2748	1.61236	0.364109	4.42822	9.5e-06	0.000177365
ENSMUSG00000081378	Rps13-ps4	130.347	-0.766336	0.17308	-4.42765	9.53e-06	0.000177396
ENSMUSG00000029178	Klf3	52.1665	-1.03565	0.233987	-4.42609	9.6e-06	0.000178236
ENSMUSG00000066880	Zfp617	38.7094	1.22421	0.2766	4.42591	9.6e-06	0.000178236
ENSMUSG00000008604	Ubqln4	57.3412	-1.00255	0.226759	-4.4212	9.82e-06	0.000181867
ENSMUSG00000086147	Zfp989	159.875	0.682519	0.154466	4.41858	9.94e-06	0.000183478
ENSMUSG00000020091	Eif4ebp2	9.48885	-1.68672	0.381702	-4.41894	9.92e-06	0.000183478
ENSMUSG00000036112	Metap2	391.592	0.499581	0.113075	4.41815	9.95e-06	0.000183541
ENSMUSG00000031864	Ints10	128.68	0.745386	0.168999	4.41059	1.03e-05	0.000189452
ENSMUSG00000081221	Gm14760	1929.7	-0.377005	0.0854726	-4.41082	1.03e-05	0.000189452
ENSMUSG00000029512	Ulk1	98.6113	-0.834973	0.189381	-4.40895	1.04e-05	0.000190573
ENSMUSG00000086324	Gm15564	5.67946	-1.69047	0.383663	-4.40612	1.05e-05	0.000192766
ENSMUSG00000020515	Cnot8	151.557	0.740211	0.168055	4.40458	1.06e-05	0.000193826
ENSMUSG00000048170	Mcmbp	158.198	0.700138	0.159016	4.40295	1.07e-05	0.000194968
ENSMUSG00000062661	Ncs1	22.9838	1.43116	0.325137	4.40172	1.07e-05	0.00019576
ENSMUSG00000032458	Copb2	185.815	0.68416	0.155579	4.39751	1.1e-05	0.000199272
ENSMUSG00000029366	Dck	74.691	-0.898274	0.204463	-4.39334	1.12e-05	0.000202806
ENSMUSG00000010755	Cars	131.907	0.732876	0.166944	4.38995	1.13e-05	0.00020541
ENSMUSG00000041057	Wdr43	301.833	0.53691	0.122307	4.38986	1.13e-05	0.00020541
ENSMUSG00000061607	Mdc1	17.1178	-1.51782	0.345844	-4.38875	1.14e-05	0.000206129
ENSMUSG00000039001	Rps21	92.9302	-0.869943	0.198357	-4.38574	1.16e-05	0.000208661
ENSMUSG00000081170	Gm12922	106.868	-0.806595	0.183938	-4.38515	1.16e-05	0.000208893
ENSMUSG00000019087	Atp6ap1	145.4	0.696437	0.158879	4.38345	1.17e-05	0.000210193
ENSMUSG00000110679	RP23-98C9.8	687.369	-0.550823	0.125683	-4.38265	1.17e-05	0.000210628
ENSMUSG00000005610	Eif4g2	973.182	-0.381654	0.0871554	-4.37901	1.19e-05	0.000213832
ENSMUSG00000062582	Rpl30-ps8	44.8003	-1.10252	0.251901	-4.37679	1.2e-05	0.000215674
ENSMUSG00000024259	Slc25a46	45.9616	1.17063	0.267575	4.37496	1.21e-05	0.000217142
ENSMUSG00000078502	Gm13212	88.8625	0.977244	0.223786	4.36687	1.26e-05	0.000224988
ENSMUSG00000031299	Pdha1	239.005	0.577092	0.132241	4.36394	1.28e-05	0.000227656
ENSMUSG00000024359	Hspa9	698.152	0.434591	0.0997387	4.35729	1.32e-05	0.000234307
ENSMUSG00000025423	Pias2	321.212	0.523099	0.120066	4.35676	1.32e-05	0.000234504
ENSMUSG00000002968	Med25	21.8643	-1.39779	0.32105	-4.35382	1.34e-05	0.000237302
ENSMUSG00000100131	Gm28439	1436.82	0.390264	0.0896625	4.35259	1.35e-05	0.000238263
ENSMUSG00000046323	Dppa3	234.881	0.676103	0.155414	4.35033	1.36e-05	0.000240346
ENSMUSG00000080859	Rpl10-ps1	1119.72	-0.472352	0.108599	-4.34951	1.36e-05	0.000240864
ENSMUSG00000041313	Slc7a1	22.2263	-1.37761	0.316858	-4.34774	1.38e-05	0.000242443
ENSMUSG00000012296	Tjap1	12.0492	-1.58766	0.365229	-4.34704	1.38e-05	0.000242828
ENSMUSG00000074867	Zfp808	135.936	0.782502	0.180065	4.34566	1.39e-05	0.000243976
ENSMUSG00000020717	Pecam1	71.4235	0.934907	0.215189	4.34458	1.4e-05	0.0002448
ENSMUSG00000039539	Sgcz	7.12304	1.67719	0.386159	4.34328	1.4e-05	0.000245872
ENSMUSG00000043439	E130012A19Rik	18.2675	-1.5119	0.348158	-4.34257	1.41e-05	0.000246283
ENSMUSG00000070493	Chchd2	1263.57	-0.35845	0.0825769	-4.3408	1.42e-05	0.000247849
ENSMUSG00000002052	Supt6	30.1085	-1.23417	0.284339	-4.34049	1.42e-05	0.000247849
ENSMUSG00000066407	Gm10263	179.013	-0.727301	0.167753	-4.33555	1.45e-05	0.000253092
ENSMUSG00000107035	Ybx1-ps2	39.786	-1.12712	0.260063	-4.33404	1.46e-05	0.00025444
ENSMUSG00000003808	Farsa	193.392	0.630907	0.145614	4.33274	1.47e-05	0.000255547
ENSMUSG00000078348	Sf3b5	167.049	-0.672007	0.155113	-4.33238	1.48e-05	0.000255571
ENSMUSG00000020358	Hnrnpab	344.611	0.583473	0.134697	4.33173	1.48e-05	0.000255928
ENSMUSG00000101249	Gm29216	3864.68	-0.441608	0.102041	-4.32776	1.51e-05	0.000260188
ENSMUSG00000048402	Gli2	21.7768	-1.40559	0.324831	-4.32714	1.51e-05	0.000260518
ENSMUSG00000041028	Ghitm	647.577	0.431695	0.099861	4.32296	1.54e-05	0.000265094
ENSMUSG00000027405	Nop56	526.009	0.480719	0.111213	4.3225	1.54e-05	0.000265247
ENSMUSG00000058443	Rpl10-ps3	1631.24	-0.463301	0.107209	-4.32147	1.55e-05	0.000266061
ENSMUSG00000071533	Pcnp	222.364	0.625773	0.144817	4.32114	1.55e-05	0.000266061
ENSMUSG00000090381	Gm6158	76.5612	-0.898365	0.208166	-4.31561	1.59e-05	0.000272394
ENSMUSG00000021555	Naa35	218.626	0.590326	0.136883	4.31262	1.61e-05	0.000275688
ENSMUSG00000021711	Trappc13	200.283	0.621325	0.144254	4.30717	1.65e-05	0.000282137
ENSMUSG00000020840	Blmh	167.339	0.706522	0.164294	4.30035	1.71e-05	0.000290515
ENSMUSG00000061983	Rps12	89.5077	-0.848115	0.197268	-4.29931	1.71e-05	0.000291446
ENSMUSG00000067058	Rps15a-ps5	125.051	-0.809104	0.18827	-4.29757	1.73e-05	0.000293302
ENSMUSG00000000486	37135	80.966	-0.852835	0.198493	-4.29655	1.73e-05	0.000294197
ENSMUSG00000034868	Myl12b	364.406	0.50302	0.117185	4.29252	1.77e-05	0.000299146
ENSMUSG00000041881	Ndufa7	245.222	-0.568154	0.132465	-4.28908	1.79e-05	0.000303357
ENSMUSG00000024287	Thoc1	145.15	0.777953	0.181484	4.28662	1.81e-05	0.000306268
ENSMUSG00000067017	Gm3608	279.273	0.538923	0.125869	4.28161	1.86e-05	0.00031278
ENSMUSG00000096856	Gm10778	72.9741	0.985172	0.230223	4.2792	1.88e-05	0.000315705
ENSMUSG00000002996	Hbp1	152.236	0.711697	0.166349	4.27834	1.88e-05	0.000316456
ENSMUSG00000090744	Gm6871	66.8508	0.953627	0.222938	4.27755	1.89e-05	0.000317111
ENSMUSG00000063884	Ptcd3	286.942	0.547794	0.128077	4.27707	1.89e-05	0.00031732
ENSMUSG00000048039	Isg20l2	68.5237	-0.991215	0.23182	-4.2758	1.9e-05	0.000318648
ENSMUSG00000041453	Rpl21	402.589	-0.536223	0.125622	-4.26854	1.97e-05	0.000328712
ENSMUSG00000035762	Tmem161b	41.643	1.12574	0.263765	4.26798	1.97e-05	0.000329049
ENSMUSG00000055024	Ep300	19.0868	-1.40151	0.328912	-4.26103	2.03e-05	0.000338941
ENSMUSG00000057696	Rpl30-ps1	43.5048	-1.08091	0.253877	-4.2576	2.07e-05	0.000343667
ENSMUSG00000068523	Gng5	211.792	-0.585824	0.137757	-4.25259	2.11e-05	0.000350942
ENSMUSG00000024604	Rbm22	30.1344	-1.20696	0.283909	-4.25123	2.13e-05	0.000352555
ENSMUSG00000067147	Rpl7a-ps11	707.755	-0.474371	0.11185	-4.24114	2.22e-05	0.000368243
ENSMUSG00000032435	Dync1li1	185.138	0.626587	0.147836	4.2384	2.25e-05	0.000372215
ENSMUSG00000023987	Pgc	12.7209	-1.54643	0.365294	-4.2334	2.3e-05	0.000380021
ENSMUSG00000025491	Ifitm1	519.679	-0.435302	0.102842	-4.23272	2.31e-05	0.000380611
ENSMUSG00000034152	Exoc3	59.482	0.97982	0.231544	4.23168	2.32e-05	0.000381817
ENSMUSG00000040213	Kyat3	102.567	0.78692	0.186031	4.23005	2.34e-05	0.000384028
ENSMUSG00000058655	Eif4b	228.478	-0.566134	0.133927	-4.22718	2.37e-05	0.000388384
ENSMUSG00000033161	Atp1a1	23.4314	-1.31612	0.311401	-4.22644	2.37e-05	0.000389098
ENSMUSG00000038335	Tsr1	58.2982	1.00611	0.238118	4.22524	2.39e-05	0.000390612
ENSMUSG00000046364	Rpl27a	148.369	-0.664644	0.157335	-4.22438	2.4e-05	0.00039153
ENSMUSG00000039159	Ube2h	44.1524	1.12583	0.266654	4.22207	2.42e-05	0.000395
ENSMUSG00000067288	Rps28	75.0807	-0.939894	0.222674	-4.22094	2.43e-05	0.000396394
ENSMUSG00000023015	Racgap1	159.203	0.642518	0.152382	4.21649	2.48e-05	0.000403706
ENSMUSG00000050856	Atp5k	54.3455	-1.00208	0.237919	-4.21184	2.53e-05	0.000411522
ENSMUSG00000084350	Znf41-ps	72.1618	0.931008	0.221391	4.20527	2.61e-05	0.000423049
ENSMUSG00000062397	Zfp706	749.253	0.384884	0.0915509	4.20404	2.62e-05	0.000424736
ENSMUSG00000026566	Mpzl1	202.687	0.594394	0.141499	4.20071	2.66e-05	0.000429794
ENSMUSG00000064194	Zfp936	261.015	0.574004	0.136639	4.20088	2.66e-05	0.000429794
ENSMUSG00000019817	Plagl1	132.27	-0.776841	0.185041	-4.1982	2.69e-05	0.000433954
ENSMUSG00000057551	Zfp317	90.6213	0.837274	0.199457	4.19776	2.7e-05	0.000434178
ENSMUSG00000041483	Zfp281	52.1594	-1.00535	0.239754	-4.19325	2.75e-05	0.000442263
ENSMUSG00000067719	Gm10221	180.96	-0.697733	0.166509	-4.19036	2.79e-05	0.000447289
ENSMUSG00000099927	Gm8226	712.341	-0.463381	0.110617	-4.18906	2.8e-05	0.000449225
ENSMUSG00000039844	Rapgef1	25.0069	-1.28377	0.306567	-4.18756	2.82e-05	0.000451557
ENSMUSG00000054452	Aes	11.7743	-1.53663	0.367307	-4.1835	2.87e-05	0.000459041
ENSMUSG00000080902	Gm11226	227.316	0.561339	0.134287	4.18016	2.91e-05	0.00046518
ENSMUSG00000107002	0610012G03Rik	48.8581	-0.99489	0.238216	-4.17641	2.96e-05	0.000472225
ENSMUSG00000082044	Snrpert	233.764	-0.619991	0.148716	-4.16895	3.06e-05	0.000487256
ENSMUSG00000073702	Rpl31	152.708	-0.726527	0.174343	-4.16723	3.08e-05	0.000490248
ENSMUSG00000038803	Ost4	61.4825	-0.92396	0.222195	-4.15832	3.21e-05	0.00050904
ENSMUSG00000041740	Rnf10	71.5134	-0.847803	0.203918	-4.15757	3.22e-05	0.000509998
ENSMUSG00000052533	Nup188	59.6813	-0.987178	0.237575	-4.15523	3.25e-05	0.000514521
ENSMUSG00000016427	Ndufa1	99.8285	-0.784977	0.188996	-4.15341	3.28e-05	0.000517908
ENSMUSG00000032883	Acsl3	73.6477	0.891299	0.214696	4.15145	3.3e-05	0.000521552
ENSMUSG00000074034	Gm5921	67.4804	-0.901525	0.217174	-4.15116	3.31e-05	0.000521552
ENSMUSG00000042557	Sin3a	87.7689	-0.803299	0.193611	-4.14905	3.34e-05	0.000525649
ENSMUSG00000020307	Cdc34	93.7698	-0.837999	0.202045	-4.14757	3.36e-05	0.000527655
ENSMUSG00000008668	Rps18	690.92	-0.487241	0.117477	-4.14753	3.36e-05	0.000527655
ENSMUSG00000033790	Tubgcp5	52.9946	1.01229	0.244233	4.14477	3.4e-05	0.000532598
ENSMUSG00000021965	Ska3	80.1644	0.863711	0.208387	4.14475	3.4e-05	0.000532598
ENSMUSG00000076281	Gm24270	5.77641	-1.58707	0.383536	-4.13799	3.5e-05	0.000547772
ENSMUSG00000020536	Llgl1	28.0128	-1.21725	0.294253	-4.13675	3.52e-05	0.000549971
ENSMUSG00000017686	Rhot1	113.233	0.764866	0.185116	4.13183	3.6e-05	0.0005611
ENSMUSG00000047721	Bola2	74.7091	-0.871024	0.210863	-4.13075	3.62e-05	0.000562963
ENSMUSG00000040857	Erf	4.99804	-1.55889	0.377601	-4.1284	3.65e-05	0.000567957
ENSMUSG00000020372	Rack1	1644.48	-0.35666	0.0864699	-4.12467	3.71e-05	0.00057645
ENSMUSG00000027306	Nusap1	189.694	0.615785	0.149308	4.12426	3.72e-05	0.000576678
ENSMUSG00000045128	Rpl18a	1039.37	-0.347812	0.0843591	-4.12299	3.74e-05	0.000579048
ENSMUSG00000034484	Snx2	280.661	0.560921	0.136334	4.11431	3.88e-05	0.000600463
ENSMUSG00000019831	Wasf1	15.1795	-1.45483	0.353865	-4.11127	3.93e-05	0.000607578
ENSMUSG00000033863	Klf9	26.6437	-1.24261	0.302339	-4.10998	3.96e-05	0.000610152
ENSMUSG00000095042	Gm12537	1458.01	-0.361469	0.0880287	-4.10626	4.02e-05	0.000619188
ENSMUSG00000022808	Snx4	125.617	0.738758	0.179961	4.1051	4.04e-05	0.000621451
ENSMUSG00000002741	Ykt6	25.2866	-1.27307	0.310527	-4.09971	4.14e-05	0.000635223
ENSMUSG00000034254	Agpat1	13.9064	-1.45733	0.356124	-4.09218	4.27e-05	0.000655324
ENSMUSG00000091896	Ube2d2a	110.719	-0.728248	0.177978	-4.09179	4.28e-05	0.000655521
ENSMUSG00000037152	Ndufc1	97.7542	-0.828931	0.202637	-4.09072	4.3e-05	0.000657671
ENSMUSG00000032346	Ooep	55.6847	-0.951315	0.232632	-4.08936	4.33e-05	0.000660642
ENSMUSG00000066629	Rpl36-ps3	80.6658	-0.843117	0.206553	-4.08185	4.47e-05	0.000681421
ENSMUSG00000037652	Phc3	8.48617	-1.5602	0.383299	-4.07047	4.69e-05	0.000714624
ENSMUSG00000025428	Atp5a1	1568.64	0.323371	0.0794877	4.06819	4.74e-05	0.00072067
ENSMUSG00000028156	Eif4e	524.415	0.427103	0.105051	4.06565	4.79e-05	0.000727555
ENSMUSG00000061136	Prpf40a	259.764	0.555449	0.1368	4.06031	4.9e-05	0.000743408
ENSMUSG00000029176	Anapc4	107.152	0.75055	0.184874	4.0598	4.91e-05	0.000744008
ENSMUSG00000050390	C77080	36.6615	-1.09182	0.269057	-4.05797	4.95e-05	0.000748875
ENSMUSG00000021048	Mthfd1	250.031	0.564899	0.139221	4.05758	4.96e-05	0.000749089
ENSMUSG00000039361	Picalm	61.1412	-0.902579	0.22266	-4.05362	5.04e-05	0.000760883
ENSMUSG00000073647	Gm10557	78.3718	0.844546	0.208516	4.05028	5.12e-05	0.000770798
ENSMUSG00000039684	Gm5422	24.6065	1.29467	0.319689	4.04979	5.13e-05	0.000771363
ENSMUSG00000011877	Git1	10.8703	-1.50647	0.372089	-4.04868	5.15e-05	0.000773981
ENSMUSG00000081272	Gm13509	218.706	0.594559	0.147062	4.04292	5.28e-05	0.000792209
ENSMUSG00000025903	Lypla1	319.171	0.565942	0.140067	4.04052	5.33e-05	0.000799278
ENSMUSG00000024222	Fkbp5	26.2254	-1.21174	0.299994	-4.03922	5.36e-05	0.000802661
ENSMUSG00000059291	Rpl11	156.428	-0.651878	0.161466	-4.03723	5.41e-05	0.000807623
ENSMUSG00000067919	Rex2	400.482	0.523398	0.129646	4.03714	5.41e-05	0.000807623
ENSMUSG00000031672	Got2	42.4884	-1.01998	0.252703	-4.03626	5.43e-05	0.000808826
ENSMUSG00000036932	Aifm1	151.14	0.645402	0.159905	4.03617	5.43e-05	0.000808826
ENSMUSG00000022800	Fyttd1	139.786	0.67405	0.167036	4.03536	5.45e-05	0.000810553
ENSMUSG00000039157	Fam102a	20.5463	-1.29213	0.320495	-4.03166	5.54e-05	0.000822319
ENSMUSG00000024870	Rab1b	85.8931	-0.822503	0.204045	-4.03099	5.55e-05	0.000823592
ENSMUSG00000020649	Rrm2	826.355	0.377365	0.0937216	4.02645	5.66e-05	0.000838529
ENSMUSG00000004897	Hdgf	160.83	-0.673743	0.167494	-4.02249	5.76e-05	0.000851643
ENSMUSG00000039130	Zc3hc1	129.099	0.67163	0.167032	4.02097	5.8e-05	0.000854888
ENSMUSG00000109324	Prmt1	19.3115	-1.3292	0.330547	-4.0212	5.79e-05	0.000854888
ENSMUSG00000068823	Csde1	399.931	0.472755	0.117588	4.02042	5.81e-05	0.000855766
ENSMUSG00000029313	Aff1	24.8167	-1.24284	0.309184	-4.01975	5.83e-05	0.000855966
ENSMUSG00000055839	Tceb2	272.847	-0.535377	0.133183	-4.01985	5.82e-05	0.000855966
ENSMUSG00000028093	Acp6	173.606	0.638682	0.158993	4.01705	5.89e-05	0.000864688
ENSMUSG00000042195	Slc35f2	100.384	0.796664	0.1986	4.01139	6.04e-05	0.000884524
ENSMUSG00000025982	Sf3b1	578.412	0.411666	0.102655	4.0102	6.07e-05	0.000886683
ENSMUSG00000025962	Fastkd2	115.337	0.707052	0.176303	4.01044	6.06e-05	0.000886683
ENSMUSG00000003437	Paf1	60.9849	-0.912954	0.227875	-4.00638	6.17e-05	0.000899956
ENSMUSG00000082399	Gm14036	94.7047	-0.758303	0.189433	-4.00302	6.25e-05	0.000911648
ENSMUSG00000018537	Pcgf2	14.6281	-1.40083	0.350041	-4.0019	6.28e-05	0.000914791
ENSMUSG00000047215	Rpl9	319.467	-0.504108	0.126034	-3.99978	6.34e-05	0.000921827
ENSMUSG00000080885	Rpl10-ps6	902.743	-0.426102	0.106559	-3.99872	6.37e-05	0.000924758
ENSMUSG00000022698	Naa50	292.182	0.508866	0.127351	3.99578	6.45e-05	0.000935112
ENSMUSG00000022174	Dad1	239.13	-0.538268	0.134994	-3.98734	6.68e-05	0.000966729
ENSMUSG00000024335	Brd2	42.1198	-1.06586	0.267315	-3.98728	6.68e-05	0.000966729
ENSMUSG00000007050	Lsm2	132.357	-0.654608	0.164208	-3.98646	6.71e-05	0.000968839
ENSMUSG00000021361	Tmem14c	107.032	-0.75761	0.190388	-3.9793	6.91e-05	0.000997209
ENSMUSG00000024410	3110002H16Rik	69.5084	0.85704	0.215551	3.97604	7.01e-05	0.00100965
ENSMUSG00000029050	Ski	24.227	-1.21435	0.305675	-3.9727	7.11e-05	0.00102259
ENSMUSG00000008682	Rpl10	593.311	-0.447528	0.112745	-3.96939	7.21e-05	0.00103559
ENSMUSG00000060904	Arl1	191.688	0.582449	0.146853	3.96619	7.3e-05	0.00104824
ENSMUSG00000031969	Acad8	60.7937	0.913766	0.23045	3.96515	7.34e-05	0.00105149
ENSMUSG00000089911	Mfsd14a	148.313	0.660523	0.166612	3.96443	7.36e-05	0.0010533
ENSMUSG00000034263	Vwa9	53.4586	0.952551	0.240439	3.96171	7.44e-05	0.00106401
ENSMUSG00000027285	Haus2	96.0044	0.797521	0.201415	3.9596	7.51e-05	0.00107211
ENSMUSG00000029034	Cpsf3l	103.088	0.72372	0.182932	3.95622	7.61e-05	0.00108566
ENSMUSG00000042447	Mios	13.9758	1.43007	0.361495	3.95599	7.62e-05	0.00108566
ENSMUSG00000019970	Sgk1	768.826	0.379961	0.0961579	3.95143	7.77e-05	0.00110095
ENSMUSG00000019132	BC005537	68.0634	-0.844139	0.213613	-3.95171	7.76e-05	0.00110095
ENSMUSG00000024182	Axin1	16.6463	-1.34154	0.339497	-3.95155	7.76e-05	0.00110095
ENSMUSG00000024387	Csnk2b	116.285	-0.725163	0.183492	-3.95202	7.75e-05	0.00110095
ENSMUSG00000024392	Bag6	25.6509	-1.21625	0.307836	-3.95098	7.78e-05	0.00110109
ENSMUSG00000064354	mt-Co2	4637.4	-0.407523	0.10315	-3.9508	7.79e-05	0.00110109
ENSMUSG00000004207	Psap	20.6593	-1.27991	0.324006	-3.95027	7.81e-05	0.00110159
ENSMUSG00000022508	Bcl6	4.99359	-1.51389	0.383256	-3.95009	7.81e-05	0.00110159
ENSMUSG00000027787	Nmd3	343.626	0.468356	0.118592	3.94931	7.84e-05	0.00110255
ENSMUSG00000031146	Plp2	281.912	-0.485278	0.122878	-3.94927	7.84e-05	0.00110255
ENSMUSG00000082475	Gm7206	88.0678	-0.81315	0.205991	-3.9475	7.9e-05	0.00110936
ENSMUSG00000003234	Abcf3	60.3264	0.909962	0.230542	3.94706	7.91e-05	0.00111003
ENSMUSG00000041303	Gtf3c3	94.3734	0.7737	0.196111	3.94522	7.97e-05	0.00111717
ENSMUSG00000022964	Tmem50b	52.2881	0.989692	0.250976	3.94337	8.03e-05	0.0011244
ENSMUSG00000020166	Cnot2	119.787	0.685841	0.174318	3.93443	8.34e-05	0.00116567
ENSMUSG00000020153	Ndufs7	186.913	-0.560645	0.142516	-3.9339	8.36e-05	0.00116678
ENSMUSG00000011257	Pabpc4	35.4179	-1.05632	0.2686	-3.93268	8.4e-05	0.00116893
ENSMUSG00000002980	Bcam	13.6705	-1.39887	0.35571	-3.9326	8.4e-05	0.00116893
ENSMUSG00000023186	Vwa5a	28.5041	1.20198	0.305648	3.93256	8.4e-05	0.00116893
ENSMUSG00000050912	Tmem123	64.4648	0.893237	0.227182	3.9318	8.43e-05	0.00117115
ENSMUSG00000025223	Ldb1	10.4179	-1.46315	0.372782	-3.92494	8.68e-05	0.00120357
ENSMUSG00000033793	Atp6v1h	116.605	0.687288	0.175158	3.92381	8.72e-05	0.00120407
ENSMUSG00000102070	Gm28661	4648.12	-0.406996	0.103729	-3.92365	8.72e-05	0.00120407
ENSMUSG00000039515	Ptpa	28.022	-1.1412	0.290826	-3.92402	8.71e-05	0.00120407
ENSMUSG00000038587	Akap12	232.319	-0.524915	0.133776	-3.92385	8.71e-05	0.00120407
ENSMUSG00000060096	Amd-ps3	103.881	0.806159	0.205622	3.92059	8.83e-05	0.00121795
ENSMUSG00000051827	Rhox2a	6.39783	1.50529	0.383983	3.9202	8.85e-05	0.00121845
ENSMUSG00000096795	Zfp433	32.0862	1.17944	0.300927	3.91937	8.88e-05	0.00122116
ENSMUSG00000012396	Nanog	1051.02	0.341015	0.0870293	3.9184	8.91e-05	0.00122458
ENSMUSG00000028955	Vamp3	98.8119	0.75029	0.191666	3.91457	9.06e-05	0.00123963
ENSMUSG00000031652	N4bp1	61.7389	-0.871661	0.222655	-3.91485	9.05e-05	0.00123963
ENSMUSG00000003346	Abhd17a	20.4314	-1.27321	0.325241	-3.91467	9.05e-05	0.00123963
ENSMUSG00000009907	Vps4b	167.639	0.632025	0.161483	3.91389	9.08e-05	0.00124161
ENSMUSG00000074886	Grk6	27.8126	-1.14081	0.291736	-3.91044	9.21e-05	0.00125779
ENSMUSG00000099083	Atf7	13.1064	-1.41135	0.360943	-3.91017	9.22e-05	0.00125779
ENSMUSG00000059534	Uqcr10	262.245	-0.532787	0.136271	-3.90976	9.24e-05	0.00125842
ENSMUSG00000004455	Ppp1cc	180.943	-0.615303	0.157409	-3.90894	9.27e-05	0.00126023
ENSMUSG00000062758	Gm16477	105.008	-0.759885	0.194403	-3.90882	9.27e-05	0.00126023
ENSMUSG00000023892	Zfp51	40.7867	1.0562	0.270344	3.90688	9.35e-05	0.00126887
ENSMUSG00000041444	Arhgap32	9.19296	-1.48883	0.381317	-3.90444	9.44e-05	0.00128021
ENSMUSG00000031930	Wwp2	103.44	0.729809	0.18705	3.90167	9.55e-05	0.00129335
ENSMUSG00000021595	Nsun2	381.327	0.431153	0.110533	3.90068	9.59e-05	0.00129712
ENSMUSG00000033732	Sf3b3	278.583	0.545807	0.139993	3.89883	9.67e-05	0.0013055
ENSMUSG00000068115	Ninl	52.5963	0.947124	0.242985	3.89786	9.7e-05	0.00130912
ENSMUSG00000028480	Glipr2	34.9343	1.12101	0.287674	3.89682	9.75e-05	0.00131163
ENSMUSG00000055204	Ankrd17	133.875	-0.665506	0.170778	-3.89691	9.74e-05	0.00131163
ENSMUSG00000024968	Rcor2	11.3401	-1.43592	0.368625	-3.89535	9.81e-05	0.00131798
ENSMUSG00000023940	Sgol1	173.96	0.604011	0.155088	3.89464	9.83e-05	0.00132027
ENSMUSG00000038212	Mfsd14b	64.2789	0.862659	0.2219	3.8876	0.000101242	0.00135757
ENSMUSG00000066443	Gm10163	679.683	-0.424485	0.109199	-3.88725	0.000101386	0.00135786
ENSMUSG00000034714	Ttyh2	80.765	0.855128	0.220009	3.88679	0.000101578	0.00135881
ENSMUSG00000020803	Txndc17	178.507	-0.608322	0.156622	-3.884	0.00010275	0.00137286
ENSMUSG00000095526	Gm10243	320.537	-0.597133	0.153773	-3.88322	0.000103083	0.00137567
ENSMUSG00000022779	Top3b	79.3754	0.792776	0.2042	3.88234	0.000103454	0.00137898
ENSMUSG00000084383	Gm13370	622.955	-0.429865	0.110787	-3.88011	0.000104407	0.00139003
ENSMUSG00000020326	Ccng1	271.672	0.508518	0.131195	3.87604	0.000106169	0.0014118
ENSMUSG00000035297	Cops4	304.191	0.494535	0.127621	3.87503	0.000106611	0.00141539
ENSMUSG00000060601	Nr1h2	35.1164	-1.05164	0.271402	-3.87485	0.000106691	0.00141539
ENSMUSG00000037134	Prmt9	28.2453	1.17632	0.303791	3.87215	0.000107881	0.00142949
ENSMUSG00000041346	Wrap53	73.7033	0.821699	0.212343	3.86967	0.000108982	0.00144238
ENSMUSG00000008435	Rdh13	84.4592	0.787686	0.203765	3.86567	0.000110786	0.00146452
ENSMUSG00000107755	Mageb16-ps2	146.652	0.663169	0.171618	3.86423	0.000111441	0.00147145
ENSMUSG00000000441	Raf1	89.483	0.814066	0.210819	3.86144	0.00011272	0.00148628
ENSMUSG00000031403	Dkc1	619.128	0.376044	0.0973905	3.8612	0.00011283	0.00148628
ENSMUSG00000020634	Ubxn2a	187.117	0.560814	0.145257	3.86084	0.000112998	0.00148675
ENSMUSG00000027794	Sohlh2	31.0277	1.17587	0.304622	3.86011	0.000113336	0.00148945
ENSMUSG00000022912	Pros1	20.9882	1.27357	0.32997	3.85966	0.000113546	0.00149046
ENSMUSG00000058454	Dhcr7	28.9143	-1.12927	0.292629	-3.85906	0.000113826	0.00149238
ENSMUSG00000028998	Tomm7	124.572	-0.688533	0.178497	-3.8574	0.0001146	0.00150078
ENSMUSG00000074884	Serf2	192.224	-0.622226	0.161386	-3.85551	0.000115489	0.00151066
ENSMUSG00000092086	Gm6793	74.6655	-0.809214	0.210027	-3.8529	0.000116725	0.00152505
ENSMUSG00000028583	Pdpn	20.834	1.30744	0.339433	3.85185	0.000117229	0.00152984
ENSMUSG00000030678	Maz	22.4622	-1.24583	0.323498	-3.85112	0.00011758	0.00153264
ENSMUSG00000026187	Xrcc5	141.841	0.615736	0.159942	3.84974	0.000118241	0.00153947
ENSMUSG00000018189	Uchl5	191.089	0.552155	0.14349	3.84803	0.000119073	0.00154673
ENSMUSG00000024969	Mark2	16.8237	-1.31176	0.340892	-3.84802	0.000119075	0.00154673
ENSMUSG00000090553	Snrpe	158.202	-0.607347	0.15787	-3.84713	0.00011951	0.00155058
ENSMUSG00000039753	Fbxl5	177.875	0.569448	0.148113	3.84469	0.000120707	0.00156431
ENSMUSG00000054428	Atpif1	300.187	-0.489243	0.127288	-3.84357	0.000121255	0.0015696
ENSMUSG00000023018	Smarcd1	10.9255	-1.44356	0.375676	-3.84257	0.000121753	0.00157422
ENSMUSG00000050043	Tmx2	185.757	0.59569	0.155053	3.84185	0.00012211	0.00157702
ENSMUSG00000030342	Cd9	848.115	0.359985	0.0937109	3.84144	0.000122313	0.00157782
ENSMUSG00000028953	Abcf2	310.947	0.487316	0.126879	3.84079	0.00012264	0.00158022
ENSMUSG00000029267	Mtf2	749.697	0.357257	0.0931284	3.83618	0.000124965	0.00160833
ENSMUSG00000022034	Esco2	233.031	0.52737	0.137501	3.83538	0.000125372	0.00161173
ENSMUSG00000068397	Gm10240	728.294	-0.402588	0.105013	-3.8337	0.00012623	0.0016209
ENSMUSG00000063684	Gm13910	157.042	0.599542	0.156417	3.83297	0.000126604	0.00162384
ENSMUSG00000032481	Smarcc1	109.639	-0.732903	0.191304	-3.83109	0.000127579	0.00163446
ENSMUSG00000004460	Dnajb11	91.4123	0.738473	0.192854	3.82919	0.000128565	0.00164522
ENSMUSG00000067575	Rpl35a-ps3	296.608	-0.599013	0.156459	-3.82856	0.000128894	0.00164756
ENSMUSG00000031925	Maml2	17.3869	1.33871	0.349758	3.82753	0.000129436	0.00165076
ENSMUSG00000062526	Mppe1	25.342	1.20176	0.313993	3.82736	0.000129527	0.00165076
ENSMUSG00000038274	Fau	162.537	-0.583138	0.152365	-3.82724	0.000129587	0.00165076
ENSMUSG00000027080	Med19	53.3161	-0.924447	0.241646	-3.82563	0.00013044	0.00165957
ENSMUSG00000093798	Gm8355	1803.71	0.341823	0.0893567	3.82537	0.000130574	0.00165957
ENSMUSG00000022353	Mtss1	30.4328	-1.10472	0.288841	-3.82464	0.000130963	0.00166262
ENSMUSG00000094664	Rpl35a-ps6	309.019	-0.573727	0.150054	-3.82349	0.000131579	0.00166855
ENSMUSG00000042271	Nxt2	65.0254	0.886307	0.231858	3.82263	0.000132038	0.00167249
ENSMUSG00000038900	Rpl12	83.7712	-0.774606	0.202702	-3.82141	0.00013269	0.00167674
ENSMUSG00000029455	Aldh2	38.4382	-1.03491	0.270812	-3.8215	0.000132644	0.00167674
ENSMUSG00000024271	Elp2	231.494	0.507927	0.132925	3.82116	0.000132823	0.00167674
ENSMUSG00000021028	Mbip	57.6038	0.921544	0.241192	3.82079	0.000133026	0.00167742
ENSMUSG00000081214	Rpl35a-ps2	254.49	-0.622889	0.163067	-3.81985	0.000133534	0.00168005
ENSMUSG00000073406	H2-Bl	70.2633	0.905217	0.236968	3.81999	0.000133457	0.00168005
ENSMUSG00000057841	Rpl32	877.613	-0.480987	0.126098	-3.8144	0.000136512	0.00171366
ENSMUSG00000081049	Rps24-ps3	198.815	-0.590688	0.154857	-3.81442	0.000136504	0.00171366
ENSMUSG00000020650	Bcap29	54.989	0.916142	0.240342	3.81182	0.000137946	0.00172973
ENSMUSG00000053293	Pom121	12.1964	-1.38442	0.36326	-3.8111	0.000138352	0.00173287
ENSMUSG00000061374	Fiz1	62.3961	-0.843997	0.22177	-3.80572	0.00014139	0.00176895
ENSMUSG00000030689	Ino80e	29.9203	-1.12889	0.296721	-3.80455	0.000142065	0.00177541
ENSMUSG00000030870	Ubfd1	147.549	-0.616484	0.162064	-3.80395	0.000142407	0.00177771
ENSMUSG00000014859	E2f4	52.3348	-0.898768	0.236308	-3.80338	0.000142734	0.00177981
ENSMUSG00000017499	Cdc6	131.309	0.636363	0.167335	3.80293	0.000142995	0.00178108
ENSMUSG00000071528	Usmg5	85.2291	-0.757251	0.199149	-3.80244	0.000143276	0.00178261
ENSMUSG00000031753	Cog4	70.4743	0.819973	0.215718	3.80114	0.000144034	0.00179004
ENSMUSG00000010592	Dazl	56.9536	0.921464	0.242479	3.80018	0.000144594	0.00179501
ENSMUSG00000027239	Mdk	120.361	0.672576	0.17711	3.7975	0.000146165	0.00181077
ENSMUSG00000015714	Cers2	186.889	0.544804	0.143465	3.79746	0.000146186	0.00181077
ENSMUSG00000079224	Gm6565	119.791	0.680962	0.179399	3.7958	0.000147167	0.0018209
ENSMUSG00000022983	Scaf4	18.4	-1.25821	0.331871	-3.79126	0.000149888	0.00185253
ENSMUSG00000030970	Ctbp2	69.9686	-0.781124	0.206089	-3.79023	0.00015051	0.00185817
ENSMUSG00000066861	Oas1g	86.3278	0.752476	0.198552	3.78982	0.000150757	0.00185917
ENSMUSG00000029623	Pdap1	20.4028	-1.21696	0.321343	-3.7871	0.000152414	0.00187754
ENSMUSG00000053113	Socs3	10.4827	-1.4264	0.376775	-3.78582	0.000153204	0.00188521
ENSMUSG00000053175	Bcl3	32.3636	-1.12081	0.29608	-3.7855	0.000153403	0.00188557
ENSMUSG00000018848	Rars	301.366	0.470801	0.124433	3.78356	0.000154598	0.00189703
ENSMUSG00000018585	Atox1	91.1716	-0.700382	0.185118	-3.78344	0.000154673	0.00189703
ENSMUSG00000083424	Rpl35a-ps4	221.96	-0.654464	0.173013	-3.78274	0.000155115	0.00190036
ENSMUSG00000008348	Ubc	1364.81	1.18183	0.312501	3.78183	0.00015568	0.00190522
ENSMUSG00000027424	Mgme1	86.0054	0.774298	0.204793	3.78088	0.000156274	0.0019104
ENSMUSG00000031765	Mt1	722.206	-0.409243	0.108253	-3.78043	0.00015656	0.0019118
ENSMUSG00000072774	Zfp951	126.223	0.706936	0.18705	3.7794	0.000157205	0.00191622
ENSMUSG00000081752	Gm14680	134.927	0.641757	0.169808	3.77931	0.000157264	0.00191622
ENSMUSG00000052298	Cdc42se2	118.749	0.661411	0.175085	3.77765	0.000158313	0.00192692
ENSMUSG00000017760	Ctsa	224.52	0.533702	0.141292	3.77729	0.000158545	0.00192764
ENSMUSG00000083022	Rps15a-ps6	197.136	-0.684176	0.181161	-3.77662	0.00015897	0.0019295
ENSMUSG00000049751	Rpl36al	329.861	-0.509522	0.134919	-3.77651	0.000159042	0.0019295
ENSMUSG00000032405	Pias1	45.6675	0.988794	0.261877	3.7758	0.000159497	0.00193084
ENSMUSG00000049354	Dcaf7	44.5322	-0.927972	0.245762	-3.77589	0.000159437	0.00193084
ENSMUSG00000027346	Gpcpd1	38.0558	1.02809	0.272333	3.77513	0.000159924	0.00193184
ENSMUSG00000014349	Ube2z	54.9998	-0.865794	0.229328	-3.77536	0.00015978	0.00193184
ENSMUSG00000021248	Tmed10	199.906	0.546267	0.144761	3.77359	0.000160916	0.00194173
ENSMUSG00000084133	Gm12856	111.896	0.66876	0.177263	3.7727	0.000161494	0.0019466
ENSMUSG00000058076	Sdhc	121.557	-0.642014	0.170209	-3.77191	0.000162001	0.00195063
ENSMUSG00000036672	Cenpt	122.49	0.667661	0.177129	3.76934	0.000163679	0.00196872
ENSMUSG00000094989	Rpl9-ps4	565.352	-0.484203	0.128553	-3.76657	0.000165505	0.00198854
ENSMUSG00000058355	Abce1	449.514	0.425684	0.113081	3.76441	0.000166941	0.00200365
ENSMUSG00000000134	Tfe3	34.7598	-1.01471	0.269678	-3.76267	0.000168112	0.00201554
ENSMUSG00000032224	Fam81a	61.2601	0.853021	0.226897	3.75951	0.000170247	0.00203897
ENSMUSG00000019470	Xab2	89.9134	0.728653	0.193907	3.75774	0.000171453	0.00204903
ENSMUSG00000062248	Cks2	282.516	-0.485906	0.129302	-3.75791	0.000171335	0.00204903
ENSMUSG00000015750	Aph1a	9.56739	-1.4221	0.378684	-3.75538	0.000173076	0.00206623
ENSMUSG00000014226	Cacybp	1186.86	0.338877	0.0903711	3.74984	0.000176946	0.00211017
ENSMUSG00000031381	Piga	115.966	0.663145	0.176968	3.74726	0.000178774	0.00212971
ENSMUSG00000031007	Atp6ap2	268.027	0.533858	0.142495	3.74651	0.00017931	0.00213383
ENSMUSG00000028790	Khdrbs1	56.3802	-0.866813	0.231463	-3.74493	0.000180443	0.00214317
ENSMUSG00000031812	Map1lc3b	417.829	0.435835	0.116381	3.74488	0.000180478	0.00214317
ENSMUSG00000020823	Sec14l1	32.8765	-1.03108	0.275487	-3.74277	0.000182004	0.00215901
ENSMUSG00000062683	Atp5g2	100.502	-0.724627	0.193695	-3.74107	0.000183236	0.00217133
ENSMUSG00000081281	Gm6274	44.6329	-0.993614	0.265629	-3.74061	0.000183574	0.00217303
ENSMUSG00000025217	Btrc	61.2604	0.863984	0.231091	3.73871	0.000184968	0.00218722
ENSMUSG00000061330	Gm11361	426.763	-0.448974	0.120097	-3.73842	0.00018518	0.00218743
ENSMUSG00000060450	Rnf14	57.0281	0.878694	0.235137	3.73695	0.000186266	0.00219794
ENSMUSG00000079555	Haus3	89.6655	0.750331	0.201003	3.73294	0.00018926	0.00222857
ENSMUSG00000012114	Med15	31.2828	-1.10702	0.296548	-3.73301	0.000189207	0.00222857
ENSMUSG00000052040	Klf13	99.8805	0.688115	0.184349	3.73267	0.000189459	0.00222858
ENSMUSG00000031835	Mbtps1	79.9848	0.789285	0.211576	3.73051	0.000191095	0.00224546
ENSMUSG00000030677	Kif22	219.091	0.539724	0.144756	3.7285	0.000192626	0.00225872
ENSMUSG00000069302	Hist1h2ah	60.7507	-0.811132	0.217538	-3.72869	0.000192476	0.00225872
ENSMUSG00000029287	Tgfbr3	15.2223	1.32475	0.355391	3.72759	0.000193319	0.00226448
ENSMUSG00000036030	Prtg	15.8911	1.31419	0.352631	3.72681	0.000193918	0.00226912
ENSMUSG00000050900	Gm7327	67.817	0.829285	0.222579	3.7258	0.000194698	0.00227587
ENSMUSG00000021866	Anxa11	8.79176	-1.43634	0.385592	-3.72502	0.000195299	0.00228052
ENSMUSG00000029522	Pla2g1b	226.233	-0.541083	0.145267	-3.72475	0.000195508	0.00228059
ENSMUSG00000013089	Etv5	347.34	-0.489567	0.131478	-3.72358	0.000196416	0.0022888
ENSMUSG00000056820	Tsnax	47.6724	0.92758	0.249214	3.72202	0.000197637	0.00230063
ENSMUSG00000016018	Skiv2l2	140.369	0.604089	0.16243	3.71907	0.00019996	0.00232526
ENSMUSG00000023224	Serping1	28.5723	1.14452	0.307904	3.71713	0.000201501	0.00234076
ENSMUSG00000020190	Mknk2	15.1115	-1.2956	0.349255	-3.70961	0.000207576	0.00240882
ENSMUSG00000031701	Dnaja2	326.405	0.468046	0.126194	3.70893	0.000208138	0.00241286
ENSMUSG00000017831	Rab5a	143.215	0.63892	0.172305	3.70807	0.000208844	0.00241854
ENSMUSG00000029249	Rest	156.035	-0.588127	0.158699	-3.70593	0.000210614	0.00243651
ENSMUSG00000037408	Cnnm4	6.57214	1.43012	0.386064	3.70437	0.000211915	0.00244904
ENSMUSG00000037071	Scd1	120.796	-0.645812	0.17439	-3.70325	0.000212851	0.00245732
ENSMUSG00000044501	Zfp758	41.3479	0.987268	0.266655	3.70241	0.000213558	0.00246112
ENSMUSG00000024735	Prpf19	8.54433	-1.41363	0.38182	-3.70234	0.000213619	0.00246112
ENSMUSG00000008475	Arpc5	218.527	0.513988	0.138841	3.70198	0.000213921	0.00246206
ENSMUSG00000051855	Mest	61.9864	0.837884	0.226358	3.70158	0.00021426	0.00246344
ENSMUSG00000083396	Gm15542	297.268	0.447357	0.121017	3.69665	0.00021846	0.00250915
ENSMUSG00000055799	Tcf7l1	18.6109	-1.24514	0.336895	-3.69593	0.00021908	0.00251371
ENSMUSG00000094942	Gm3604	42.8547	0.986411	0.266944	3.69519	0.00021972	0.00251846
ENSMUSG00000021606	Ndufs6	157.735	-0.583347	0.157946	-3.69333	0.000221339	0.00253444
ENSMUSG00000022241	Tars	279.856	0.469687	0.127208	3.69228	0.00022225	0.00254227
ENSMUSG00000031353	Rbbp7	520.726	0.433809	0.117576	3.6896	0.000224603	0.00256657
ENSMUSG00000018501	Ncor1	145.814	-0.572691	0.155402	-3.68523	0.0002285	0.00260843
ENSMUSG00000074825	Itpripl1	29.3962	1.09264	0.296595	3.68396	0.00022964	0.00261878
ENSMUSG00000025868	Higd2a	83.2799	-0.71074	0.193065	-3.68135	0.000232004	0.00264305
ENSMUSG00000034758	Tle6	14.6402	1.34052	0.364183	3.6809	0.000232408	0.00264497
ENSMUSG00000029552	Tes	57.3673	0.864978	0.235126	3.67878	0.000234349	0.00266435
ENSMUSG00000021185	9030617O03Rik	33.5377	1.05155	0.286001	3.67673	0.00023624	0.00268313
ENSMUSG00000063870	Chd4	41.8081	-0.978645	0.266551	-3.67152	0.000241116	0.00273574
ENSMUSG00000064317	Gm10146	130.82	-0.63154	0.172051	-3.67066	0.000241922	0.0027421
ENSMUSG00000096401	Gm21811	78.5874	0.781955	0.213129	3.66893	0.00024357	0.002758
ENSMUSG00000024120	Lrpprc	125.037	0.69874	0.19048	3.66831	0.000244163	0.00276029
ENSMUSG00000019558	Slc6a8	52.8105	-0.890113	0.242657	-3.6682	0.000244265	0.00276029
ENSMUSG00000028249	Sdcbp	130.358	0.622509	0.169809	3.66594	0.000246433	0.00278199
ENSMUSG00000024180	Tmem8	22.943	-1.12914	0.308041	-3.66554	0.000246817	0.00278352
ENSMUSG00000039748	Exo1	126.705	0.618546	0.168788	3.66464	0.000247691	0.00279056
ENSMUSG00000030062	Rpn1	162.271	0.616727	0.16844	3.66141	0.00025083	0.00282309
ENSMUSG00000045699	Gm21411	84.9468	0.755117	0.206342	3.65954	0.000252666	0.0028409
ENSMUSG00000027115	Kif18a	86.2053	0.738732	0.202004	3.65702	0.000255165	0.00286326
ENSMUSG00000004951	Hspb1	535.349	-0.369453	0.101022	-3.65717	0.000255019	0.00286326
ENSMUSG00000030629	Zfand6	164.42	0.581462	0.159038	3.65611	0.000256067	0.00286478
ENSMUSG00000041974	Spidr	42.4537	0.957753	0.26195	3.65625	0.00025593	0.00286478
ENSMUSG00000045104	Gm5514	189.129	0.539144	0.147457	3.65628	0.000255905	0.00286478
ENSMUSG00000053907	Mat2a	645.048	0.397962	0.108911	3.65399	0.000258192	0.0028828
ENSMUSG00000005054	Cstb	268.995	-0.519867	0.142266	-3.65418	0.000258007	0.0028828
ENSMUSG00000024376	Epb41l4a	45.3331	-0.906782	0.248191	-3.65356	0.00025863	0.00288482
ENSMUSG00000019877	Serinc1	87.5148	0.725384	0.19856	3.65322	0.000258974	0.00288578
ENSMUSG00000091955	Gm9844	92.1801	-0.82284	0.225523	-3.64858	0.000263691	0.00293543
ENSMUSG00000020361	Hspa4	558.547	0.360099	0.0987158	3.64784	0.000264453	0.00294099
ENSMUSG00000038690	Atp5j2	201.924	-0.618175	0.169587	-3.64517	0.000267211	0.00296872
ENSMUSG00000033808	Tmem87a	55.9754	0.846935	0.23239	3.64446	0.000267953	0.00297107
ENSMUSG00000014956	Ppp1cb	334.57	0.424373	0.116436	3.64467	0.000267736	0.00297107
ENSMUSG00000038763	Alpk3	39.3335	0.991562	0.27221	3.64263	0.000269861	0.00298928
ENSMUSG00000024165	Hn1l	398.56	0.42876	0.117806	3.63954	0.000273122	0.00302241
ENSMUSG00000038332	Sesn1	26.241	1.1184	0.307334	3.63904	0.000273661	0.00302538
ENSMUSG00000058126	Tpm3-rs7	191.224	0.527626	0.145084	3.6367	0.000276151	0.00304991
ENSMUSG00000027411	Vps16	43.1615	0.941801	0.259003	3.63626	0.000276629	0.00305218
ENSMUSG00000037563	Rps16	222.526	-0.567634	0.156329	-3.63102	0.000282304	0.00310867
ENSMUSG00000021939	Ctsb	324.636	0.464044	0.127794	3.6312	0.000282109	0.00310867
ENSMUSG00000047417	Rexo1	8.99899	-1.3774	0.379763	-3.627	0.000286737	0.00315439
ENSMUSG00000039509	Nup133	122.661	0.638013	0.176078	3.62346	0.000290689	0.00319473
ENSMUSG00000091845	Gm4604	78.1926	-0.751178	0.207439	-3.6212	0.000293241	0.00321962
ENSMUSG00000021832	Psmc6	519.69	0.411975	0.113803	3.62008	0.000294509	0.00323038
ENSMUSG00000075304	Sp5	15.677	-1.25826	0.347872	-3.61702	0.000298018	0.00326422
ENSMUSG00000027496	Aurka	349.618	0.412327	0.114001	3.61688	0.000298177	0.00326422
ENSMUSG00000028478	Clta	214.219	-0.504061	0.139392	-3.61614	0.000299032	0.00327039
ENSMUSG00000001829	Clpb	105.055	0.657615	0.181894	3.61538	0.000299903	0.00327672
ENSMUSG00000046865	Fbl	31.2061	-1.03991	0.287766	-3.61373	0.00030182	0.00329445
ENSMUSG00000042462	Dctpp1	170.375	-0.559769	0.154963	-3.61228	0.000303517	0.00330976
ENSMUSG00000032407	U2surp	241.694	0.479416	0.132728	3.61203	0.000303813	0.00330976
ENSMUSG00000057561	Eif1a	561.209	0.361572	0.100171	3.60956	0.000306722	0.00333821
ENSMUSG00000066315	Gm12918	1382.85	-0.377499	0.104634	-3.60781	0.000308787	0.00335742
ENSMUSG00000018604	Tbx3	33.2271	-1.0965	0.304057	-3.60621	0.000310701	0.00337496
ENSMUSG00000034101	Ctnnd1	16.0233	-1.22761	0.340446	-3.60589	0.000311084	0.00337585
ENSMUSG00000092072	Gm4540	112.415	-0.666153	0.184801	-3.60469	0.000312521	0.00338816
ENSMUSG00000029844	Hoxa1	7.64587	1.39159	0.386284	3.6025	0.000315173	0.00341361
ENSMUSG00000013593	Ndufs2	317.034	0.437528	0.121463	3.60215	0.000315602	0.00341496
ENSMUSG00000050148	Ubqln2	14.3298	-1.26236	0.350518	-3.60142	0.000316482	0.00342118
ENSMUSG00000061244	Exoc5	56.7352	0.846196	0.235109	3.59916	0.000319243	0.00344771
ENSMUSG00000027429	Sec23b	199.845	0.558904	0.155367	3.59732	0.000321507	0.00346882
ENSMUSG00000065954	Tacc1	25.836	1.14985	0.319848	3.595	0.000324394	0.00349659
ENSMUSG00000018567	Gabarap	92.0631	-0.680591	0.189376	-3.59386	0.00032582	0.0035086
ENSMUSG00000017548	Suz12	140.702	-0.588056	0.163663	-3.59309	0.000326781	0.00351556
ENSMUSG00000034269	Setd5	51.522	-0.849595	0.236596	-3.59092	0.000329516	0.00353143
ENSMUSG00000062861	Zfp28	14.0067	1.30126	0.362299	3.59166	0.000328575	0.00353143
ENSMUSG00000032314	Etfa	126.635	0.643046	0.179067	3.59108	0.000329306	0.00353143
ENSMUSG00000041164	Zmiz2	19.8903	-1.23987	0.345275	-3.59098	0.000329436	0.00353143
ENSMUSG00000058838	Rps27a-ps2	625.388	-0.45019	0.125452	-3.58854	0.000332536	0.00356039
ENSMUSG00000007812	Zfp655	83.4089	0.716993	0.199834	3.58794	0.000333307	0.00356524
ENSMUSG00000080921	Rpl38-ps2	179.174	-0.533428	0.148802	-3.5848	0.000337332	0.00360486
ENSMUSG00000034330	Plcg2	31.8925	1.04001	0.290156	3.58431	0.000337975	0.00360829
ENSMUSG00000020925	Ccdc43	197.584	0.518181	0.144656	3.58217	0.000340756	0.00363451
ENSMUSG00000041959	S100a10	27.8043	-1.0662	0.297713	-3.5813	0.000341891	0.00364219
ENSMUSG00000052459	Atp6v1a	201.563	0.509549	0.142288	3.58112	0.000342126	0.00364219
ENSMUSG00000030847	Bag3	18.7544	-1.19832	0.335063	-3.57641	0.000348349	0.00370141
ENSMUSG00000083192	Rpl31-ps12	19.5245	-1.18736	0.331995	-3.57645	0.00034829	0.00370141
ENSMUSG00000026974	Zmynd19	23.161	-1.16642	0.326401	-3.57359	0.000352119	0.00373456
ENSMUSG00000079215	Zfp664	12.9097	-1.2763	0.357148	-3.57358	0.000352134	0.00373456
ENSMUSG00000082988	Gm5903	32.2275	1.03755	0.290784	3.56811	0.000359569	0.0038098
ENSMUSG00000028410	Dnaja1	489.35	0.38027	0.106629	3.5663	0.000362063	0.00383261
ENSMUSG00000022048	Dpysl2	24.8332	1.11397	0.312438	3.56541	0.000363286	0.00384192
ENSMUSG00000037260	Hgsnat	9.33884	1.36051	0.381733	3.56405	0.000365182	0.00385833
ENSMUSG00000031158	Timm17b	63.2819	-0.774205	0.217253	-3.56361	0.000365794	0.00386116
ENSMUSG00000028869	Gnl2	103.684	0.68241	0.191678	3.56019	0.00037059	0.00390811
ENSMUSG00000021806	Nid2	109.088	-0.622866	0.175012	-3.55899	0.000372287	0.0039223
ENSMUSG00000038346	Zfp384	7.07891	-1.37442	0.386241	-3.55844	0.00037306	0.00392539
ENSMUSG00000035246	Pcyt1b	17.1531	-1.23496	0.347066	-3.55829	0.00037328	0.00392539
ENSMUSG00000000787	Ddx3x	272.215	-0.468221	0.131633	-3.55702	0.000375081	0.00394064
ENSMUSG00000029735	Tpk1	19.8146	1.1783	0.33162	3.55317	0.000380618	0.00399507
ENSMUSG00000029276	Glmn	33.7222	1.03206	0.290523	3.55242	0.0003817	0.00400268
ENSMUSG00000025856	Pdgfa	73.282	-0.740869	0.20858	-3.55196	0.000382369	0.00400594
ENSMUSG00000031628	Casp3	20.7976	-1.12803	0.317732	-3.55025	0.000384859	0.00402826
ENSMUSG00000080241	Dppa3-ps	58.0173	0.901289	0.254159	3.54616	0.000390886	0.00408753
ENSMUSG00000078429	Ctdsp2	61.9556	-0.831864	0.234621	-3.54557	0.00039177	0.00409295
ENSMUSG00000047824	Pygo2	20.2121	-1.13941	0.321842	-3.54027	0.000399718	0.0041721
ENSMUSG00000040463	Mybbp1a	123.305	-0.64677	0.182763	-3.53885	0.00040187	0.00419066
ENSMUSG00000031948	Kars	322.766	0.446108	0.126084	3.53819	0.000402881	0.0041973
ENSMUSG00000033629	Hacd3	86.0906	0.708	0.200139	3.53753	0.000403886	0.00420386
ENSMUSG00000040498	Igsf23	57.7364	-0.803795	0.22735	-3.5355	0.000407003	0.00423238
ENSMUSG00000027852	Nras	162.25	0.556422	0.157533	3.53211	0.000412263	0.00428009
ENSMUSG00000044894	Uqcrq	200.166	-0.5522	0.15634	-3.53205	0.000412355	0.00428009
ENSMUSG00000001056	Nhp2	460.5	-0.371547	0.105295	-3.52863	0.000417715	0.00433092
ENSMUSG00000006373	Pgrmc1	117.787	0.634432	0.179806	3.52843	0.000418025	0.00433092
ENSMUSG00000009291	Pttg1ip	154.98	0.595776	0.169003	3.52525	0.000423083	0.00437928
ENSMUSG00000078126	Rpl23a-ps3	393.287	-0.499626	0.141781	-3.52393	0.000425191	0.00439704
ENSMUSG00000042487	Leo1	74.3829	0.73676	0.209144	3.52275	0.000427102	0.00441273
ENSMUSG00000022295	Atp6v1c1	179.823	0.545848	0.155144	3.51832	0.000434285	0.00447046
ENSMUSG00000063952	Brpf3	12.9852	-1.25309	0.356097	-3.51896	0.000433245	0.00447046
ENSMUSG00000024515	Smad4	36.6026	-0.987622	0.280687	-3.51859	0.000433847	0.00447046
ENSMUSG00000068014	Gm14648	228.289	-0.483619	0.137456	-3.51835	0.000434246	0.00447046
ENSMUSG00000026980	Ly75	132.688	-0.571072	0.162332	-3.51793	0.000434924	0.00447293
ENSMUSG00000004393	Ddx56	174.149	0.529473	0.150588	3.51605	0.000438022	0.00450067
ENSMUSG00000020238	Ncln	28.1308	-1.06543	0.303079	-3.51535	0.000439178	0.00450842
ENSMUSG00000055912	Tmem150a	28.3253	1.05836	0.30119	3.51394	0.000441515	0.00452825
ENSMUSG00000082313	Gm11701	24.9841	1.09549	0.311881	3.51254	0.000443847	0.00454583
ENSMUSG00000043872	Zmym1	66.6475	0.778166	0.221577	3.51194	0.00044485	0.00454583
ENSMUSG00000030541	Idh2	400.089	0.38034	0.108296	3.51204	0.000444677	0.00454583
ENSMUSG00000060733	Ipmk	43.7194	-0.885313	0.252085	-3.51196	0.000444814	0.00454583
ENSMUSG00000019082	Slc25a22	9.73575	-1.31964	0.375835	-3.51121	0.000446069	0.00455413
ENSMUSG00000028656	Cap1	151.212	-0.557488	0.15885	-3.50952	0.000448908	0.00457501
ENSMUSG00000034575	Papd7	14.3211	-1.2586	0.358624	-3.50951	0.00044893	0.00457501
ENSMUSG00000071072	Ptges3	719.662	0.351386	0.100213	3.50639	0.000454233	0.00462484
ENSMUSG00000026005	Rpe	73.7722	0.729003	0.207924	3.5061	0.000454724	0.00462564
ENSMUSG00000020888	Dvl2	8.59799	-1.333	0.380377	-3.50442	0.000457599	0.00465067
ENSMUSG00000002984	Tomm40	184.662	-0.586485	0.167438	-3.50271	0.000460549	0.00467641
ENSMUSG00000027646	Src	11.5901	-1.28284	0.366316	-3.50201	0.000461755	0.00468441
ENSMUSG00000085787	Gm13092	58.882	-0.856713	0.244726	-3.5007	0.000464041	0.0046991
ENSMUSG00000002949	Timm44	86.0675	0.698056	0.199394	3.50088	0.00046372	0.0046991
ENSMUSG00000034247	Plekhm1	19.4552	-1.13482	0.324424	-3.49794	0.000468862	0.00474363
ENSMUSG00000026427	Eif2d	181.144	0.512574	0.146633	3.49562	0.000472953	0.00478071
ENSMUSG00000069743	Zfp820	44.5642	0.903967	0.258728	3.49389	0.000476032	0.00480749
ENSMUSG00000025544	Tm9sf2	243.995	0.464402	0.132941	3.4933	0.000477097	0.00481392
ENSMUSG00000058594	Fbxo18	42.8213	0.937315	0.268448	3.49161	0.000480128	0.00484013
ENSMUSG00000022858	Tra2b	462.754	0.358478	0.102752	3.48877	0.000485244	0.00488732
ENSMUSG00000046598	Bdh1	64.9429	-0.789726	0.226387	-3.48838	0.000485954	0.00489008
ENSMUSG00000022680	Pdxdc1	57.3989	0.80735	0.231482	3.48775	0.000487108	0.0048973
ENSMUSG00000006333	Rps9	799.907	-0.311462	0.0893227	-3.48693	0.000488608	0.00490797
ENSMUSG00000029833	Trim24	56.5767	-0.801219	0.229826	-3.4862	0.000489938	0.00491692
ENSMUSG00000030061	Uba3	178.457	0.604545	0.173459	3.48523	0.000491723	0.00493043
ENSMUSG00000026032	Ndufb3	55.6326	-0.814642	0.233865	-3.48339	0.000495107	0.00495992
ENSMUSG00000047866	Lonp2	40.3339	0.922707	0.265109	3.48048	0.00050052	0.00500967
ENSMUSG00000050199	Lgr4	96.5768	0.67243	0.193243	3.4797	0.000501966	0.00501863
ENSMUSG00000028030	Tbck	32.3423	1.00677	0.28934	3.47952	0.000502311	0.00501863
ENSMUSG00000024556	Me2	103.975	0.627667	0.180413	3.47905	0.000503186	0.0050229
ENSMUSG00000059248	40057	44.6635	-0.872024	0.250696	-3.47841	0.000504396	0.0050305
ENSMUSG00000051176	Zfp42	740.607	0.328487	0.0944847	3.47661	0.000507796	0.00505991
ENSMUSG00000066116	Gm10154	66.0424	-0.783936	0.225617	-3.47464	0.000511544	0.00509273
ENSMUSG00000064363	mt-Nd4	3204.95	0.28999	0.0835016	3.47287	0.000514922	0.0051218
ENSMUSG00000027198	Ext2	47.1149	0.894176	0.257514	3.47234	0.000515951	0.00512749
ENSMUSG00000083596	Rpl21-ps15	291.108	-0.422435	0.121716	-3.47068	0.00051915	0.00515472
ENSMUSG00000094463	Gm8546	68.1633	0.759537	0.218984	3.46847	0.000523439	0.00518974
ENSMUSG00000022791	Tnk2	14.6498	-1.2053	0.347511	-3.46838	0.000523603	0.00518974
ENSMUSG00000030697	Ppp4c	314.19	-0.414662	0.119602	-3.46701	0.000526273	0.00521159
ENSMUSG00000039568	Ubald1	14.6911	-1.24854	0.360187	-3.46637	0.00052753	0.00521942
ENSMUSG00000021546	Hnrnpk	1059.37	0.299262	0.0864814	3.46042	0.000539326	0.00532714
ENSMUSG00000001288	Rarg	8.90684	-1.32847	0.383905	-3.4604	0.000539367	0.00532714
ENSMUSG00000024644	Cndp2	170.184	0.542715	0.156857	3.45993	0.000540321	0.00533187
ENSMUSG00000066007	Zfp600	428.34	0.395224	0.114245	3.45944	0.000541292	0.00533206
ENSMUSG00000040043	Rbms2	55.7406	-0.788947	0.228054	-3.45947	0.000541236	0.00533206
ENSMUSG00000072572	Slc39a2	12.5789	1.27268	0.3681	3.45742	0.000545367	0.00536748
ENSMUSG00000029577	Ube3b	30.4721	-0.989194	0.286175	-3.4566	0.000547033	0.00537916
ENSMUSG00000038187	Btbd10	62.5288	0.80682	0.233562	3.45441	0.000551494	0.00541828
ENSMUSG00000073155	1810058I24Rik	105.659	-0.615973	0.178412	-3.45254	0.000555341	0.00544652
ENSMUSG00000040669	Phc1	90.588	-0.683157	0.197865	-3.45265	0.000555118	0.00544652
ENSMUSG00000044026	Slc35g1	39.8664	-0.887927	0.257343	-3.45036	0.000559845	0.00548589
ENSMUSG00000045216	Hs6st1	17.897	-1.16167	0.336732	-3.44983	0.000560933	0.00549175
ENSMUSG00000052031	Tagap1	45.147	0.881234	0.25553	3.44865	0.000563395	0.00551104
ENSMUSG00000021264	Yy1	41.1048	-0.866965	0.25147	-3.4476	0.000565601	0.0055278
ENSMUSG00000024205	Rpl36-ps2	46.463	-0.882611	0.256075	-3.44669	0.000567504	0.00554157
ENSMUSG00000057762	Gm6169	193.809	-0.509699	0.147907	-3.44608	0.000568787	0.00554926
ENSMUSG00000007039	Ddah2	49.0117	-0.816312	0.237185	-3.44167	0.000578137	0.00563558
ENSMUSG00000067377	Tspan6	31.1931	1.02995	0.29945	3.43948	0.000582829	0.00567638
ENSMUSG00000039456	Morc3	166.395	0.525595	0.152915	3.43716	0.000587844	0.00572025
ENSMUSG00000028173	Wls	20.3769	1.13732	0.330963	3.43639	0.000589519	0.00573158
ENSMUSG00000024030	Abcg1	44.5444	0.912128	0.265636	3.43375	0.000595297	0.00578273
ENSMUSG00000031858	Mau2	56.2527	0.799049	0.232994	3.42948	0.000604737	0.00586935
ENSMUSG00000006024	Napa	273.745	0.448566	0.130944	3.42564	0.000613359	0.00594789
ENSMUSG00000025533	Asl	39.6422	0.935823	0.273202	3.42539	0.000613926	0.00594824
ENSMUSG00000029328	Hnrnpdl	256.632	-0.446226	0.130282	-3.42508	0.000614607	0.0059497
ENSMUSG00000052488	Cherp	14.8933	-1.20236	0.351102	-3.42453	0.000615865	0.00595673
ENSMUSG00000069727	Zfp975	91.3344	0.665252	0.194298	3.42389	0.000617326	0.00595705
ENSMUSG00000004099	Dnmt1	88.3032	-0.690527	0.201677	-3.42393	0.000617226	0.00595705
ENSMUSG00000033392	Clasp2	55.6201	-0.810332	0.236675	-3.42381	0.000617493	0.00595705
ENSMUSG00000026761	Orc4	109.817	0.613469	0.179279	3.42186	0.000621944	0.0059937
ENSMUSG00000071014	Ndufb6	148.915	-0.550228	0.160807	-3.42168	0.000622361	0.0059937
ENSMUSG00000000782	Tcf7	21.5648	-1.07823	0.315649	-3.41592	0.000635677	0.00611668
ENSMUSG00000000171	Sdhd	247.722	-0.448497	0.131324	-3.41519	0.000637383	0.00612784
ENSMUSG00000034993	Vat1	5.9171	-1.31746	0.386174	-3.41157	0.000645907	0.00620447
ENSMUSG00000003235	Eif2b5	381.663	0.385819	0.113149	3.40982	0.000650061	0.00623903
ENSMUSG00000006589	Aprt	251.764	-0.434931	0.127563	-3.40954	0.00065073	0.00624011
ENSMUSG00000016252	Atp5e	70.4823	-0.732616	0.214916	-3.40885	0.000652375	0.00625054
ENSMUSG00000028409	Smu1	543.627	0.363507	0.106672	3.40772	0.000655093	0.00627121
ENSMUSG00000030491	Tdrd12	185.832	0.573369	0.168287	3.40709	0.000656602	0.0062765
ENSMUSG00000022538	Lsg1	130.529	0.584179	0.171463	3.40702	0.000656765	0.0062765
ENSMUSG00000029505	Ep400	61.3568	-0.760789	0.223374	-3.40591	0.00065945	0.00629679
ENSMUSG00000041841	Rpl37	107.067	-0.617332	0.181296	-3.4051	0.000661394	0.00630461
ENSMUSG00000022961	Son	164.777	-0.544658	0.15995	-3.40518	0.000661206	0.00630461
ENSMUSG00000019158	Tmem160	48.1863	-0.824407	0.242137	-3.40471	0.000662335	0.00630822
ENSMUSG00000047370	Gm7367	2.94172	-1.2081	0.354905	-3.40401	0.000664039	0.00631908
ENSMUSG00000015869	Prpsap1	250.993	0.444935	0.130793	3.40181	0.000669401	0.0063647
ENSMUSG00000029767	Calu	234.4	0.456939	0.134502	3.39726	0.00068063	0.00646599
ENSMUSG00000031931	Ankrd49	27.7838	-0.992472	0.292261	-3.39585	0.000684165	0.00649406
ENSMUSG00000031578	Mak16	132.612	0.555284	0.163587	3.39442	0.000687746	0.00652253
ENSMUSG00000024217	Snrpc	19.9576	-1.0961	0.322943	-3.39411	0.000688532	0.00652447
ENSMUSG00000064360	mt-Nd3	232.917	-0.953034	0.280943	-3.39227	0.000693166	0.00656283
ENSMUSG00000020075	Ddx21	146.595	-0.519609	0.153224	-3.39116	0.00069597	0.00658382
ENSMUSG00000076437	Selenoh	314.767	-0.410348	0.121018	-3.39081	0.000696859	0.00658667
ENSMUSG00000021456	Fbp2	13.2939	1.2381	0.365413	3.38823	0.000703459	0.00664345
ENSMUSG00000008892	Vdac3	179.96	0.516668	0.152522	3.3875	0.000705322	0.00665544
ENSMUSG00000066000	Zfp979	297.836	0.420278	0.124123	3.38599	0.000709211	0.00668651
ENSMUSG00000043004	Gng2	11.3591	-1.24166	0.366742	-3.38565	0.000710099	0.00668925
ENSMUSG00000027091	Zc3h15	134.151	0.554989	0.164049	3.38306	0.00071682	0.0067469
ENSMUSG00000052748	Swt1	80.1857	0.702484	0.207767	3.38111	0.000721934	0.00678364
ENSMUSG00000014668	Chfr	57.6201	0.786337	0.232561	3.38121	0.000721685	0.00678364
ENSMUSG00000025979	Mob4	172.883	0.52884	0.156482	3.37956	0.000726019	0.00680382
ENSMUSG00000033998	Kcnk1	15.0051	1.21267	0.35878	3.37998	0.000724919	0.00680382
ENSMUSG00000095206	Gm17404	47.5249	0.874526	0.258749	3.37983	0.000725315	0.00680382
ENSMUSG00000022443	Myh9	14.8118	-1.1741	0.34743	-3.37937	0.00072651	0.00680382
ENSMUSG00000007670	Khsrp	26.6615	-1.01715	0.301137	-3.37769	0.000730972	0.0068399
ENSMUSG00000085893	Gm12091	32.8489	-0.975722	0.289107	-3.37496	0.000738269	0.00690241
ENSMUSG00000075266	Cenpw	80.3945	-0.668147	0.19802	-3.37414	0.000740477	0.00691729
ENSMUSG00000030091	Nup210	29.3188	-1.01228	0.300232	-3.37168	0.000747123	0.00696776
ENSMUSG00000085442	Gm3362	158.475	-0.604748	0.179354	-3.3718	0.000746775	0.00696776
ENSMUSG00000013160	Atp6v0d1	72.0241	-0.712964	0.211499	-3.371	0.000748952	0.00697902
ENSMUSG00000006057	Atp5g1	417.667	-0.367056	0.108913	-3.37018	0.000751188	0.00698823
ENSMUSG00000052192	Gm5963	39.8155	-0.886537	0.26304	-3.37035	0.000750716	0.00698823
ENSMUSG00000009535	Rnmt	194.082	0.499226	0.148189	3.36883	0.000754873	0.00701669
ENSMUSG00000028452	Vcp	223.38	0.469529	0.139418	3.36778	0.000757767	0.00703776
ENSMUSG00000020219	Timm13	144.632	-0.608563	0.180741	-3.36705	0.000759781	0.00705061
ENSMUSG00000062480	Acat3	41.794	0.87874	0.2611	3.36552	0.000763982	0.00708374
ENSMUSG00000055320	Tead1	47.6864	-0.810504	0.240869	-3.36491	0.000765683	0.00709364
ENSMUSG00000024462	Gabbr1	13.6243	-1.18906	0.353496	-3.36371	0.000769016	0.00711864
ENSMUSG00000051343	Rab11fip5	18.9914	-1.09698	0.326315	-3.36173	0.000774544	0.00716389
ENSMUSG00000003623	Crot	81.8823	0.714497	0.212628	3.36032	0.000778525	0.00719478
ENSMUSG00000032030	Cul5	174.804	0.509774	0.151912	3.35573	0.000791572	0.00730331
ENSMUSG00000032254	Kif23	93.8883	0.648439	0.193221	3.35595	0.000790926	0.00730331
ENSMUSG00000042606	Hirip3	21.5835	-1.05118	0.313824	-3.34959	0.000809319	0.00746091
ENSMUSG00000036617	Etl4	27.5165	-0.979825	0.292572	-3.349	0.000811028	0.00747052
ENSMUSG00000059751	Rps3a3	639.311	-0.37306	0.111501	-3.34581	0.000820421	0.00755084
ENSMUSG00000026399	Cd55	31.2482	0.968177	0.289426	3.34517	0.000822335	0.00756224
ENSMUSG00000038459	Abhd17c	47.3216	-0.818422	0.244834	-3.34276	0.000829482	0.00762172
ENSMUSG00000079845	Xlr4a	51.6795	0.902692	0.270274	3.33992	0.000838038	0.00769403
ENSMUSG00000040359	Ufl1	47.3763	0.83288	0.249479	3.33849	0.000842364	0.00772741
ENSMUSG00000070394	Tmem256	59.0252	-0.741894	0.222299	-3.33736	0.00084578	0.00775241
ENSMUSG00000090862	Rps13	94.7297	-0.618835	0.1856	-3.33424	0.00085533	0.00782714
ENSMUSG00000072964	Bhlhb9	27.5863	1.01244	0.30363	3.33445	0.000854682	0.00782714
ENSMUSG00000067860	Zic3	39.6886	-0.880008	0.264046	-3.33278	0.000859835	0.00786195
ENSMUSG00000040331	Nsmce4a	177.999	0.545046	0.163567	3.33224	0.000861494	0.0078707
ENSMUSG00000027340	Slc23a2	23.442	-1.03163	0.309883	-3.32911	0.000871237	0.00794988
ENSMUSG00000021477	Ctsl	287.654	0.426452	0.128102	3.329	0.000871579	0.00794988
ENSMUSG00000024425	Ndfip1	81.928	0.673059	0.202201	3.32866	0.00087265	0.00795317
ENSMUSG00000040997	Abhd4	76.7627	0.692391	0.208178	3.32596	0.000881143	0.00801754
ENSMUSG00000024056	Ndc80	107.266	0.594617	0.178773	3.32611	0.000880686	0.00801754
ENSMUSG00000081051	Gm15427	1098.57	-0.288483	0.0867469	-3.32557	0.000882379	0.00802228
ENSMUSG00000056131	Pgm3	68.8155	0.730643	0.219744	3.32498	0.000884258	0.00803285
ENSMUSG00000066568	Lsm14a	61.6302	-0.780559	0.234896	-3.323	0.000890541	0.00808337
ENSMUSG00000035597	Prpf39	59.7702	0.776514	0.233756	3.3219	0.000894077	0.0081089
ENSMUSG00000056167	Cnot10	164.852	0.508651	0.153192	3.32035	0.000899041	0.00814734
ENSMUSG00000091478	Gm10039	465.285	-0.351215	0.105785	-3.32008	0.000899928	0.00814879
ENSMUSG00000003363	Pld3	62.0144	0.766693	0.231142	3.31698	0.000909946	0.00821828
ENSMUSG00000015305	Sash1	7.41018	-1.27731	0.385096	-3.31687	0.000910319	0.00821828
ENSMUSG00000001666	Ddt	46.5493	-0.806138	0.243047	-3.3168	0.000910536	0.00821828
ENSMUSG00000018362	Kpna2	552.622	0.345319	0.104111	3.31683	0.000910444	0.00821828
ENSMUSG00000030942	Thumpd1	136.644	0.56866	0.171554	3.31475	0.00091725	0.00827222
ENSMUSG00000028677	Rnf220	76.5382	-0.690928	0.208783	-3.3093	0.000935284	0.00842131
ENSMUSG00000042719	Naa25	118.416	0.575748	0.173968	3.3095	0.000934618	0.00842131
ENSMUSG00000091474	2610021A01Rik	69.0887	0.719158	0.217436	3.30744	0.000941519	0.00847065
ENSMUSG00000042808	Gpx2	89.3321	0.642684	0.19444	3.30531	0.000948703	0.00852843
ENSMUSG00000029363	Rfc5	435.193	0.365091	0.110472	3.30483	0.000950346	0.00853636
ENSMUSG00000025816	Sec61a2	54.0626	0.804553	0.243527	3.30375	0.000954018	0.00855563
ENSMUSG00000017861	Mybl2	269.174	-0.476555	0.144243	-3.30384	0.000953713	0.00855563
ENSMUSG00000025049	Taf5	23.6294	-1.02506	0.310383	-3.30256	0.000958066	0.00858507
ENSMUSG00000026021	Sumo1	556.184	0.36605	0.110952	3.29917	0.000969726	0.00868261
ENSMUSG00000021116	Eif2s1	711.003	0.335173	0.101625	3.29814	0.00097327	0.00870739
ENSMUSG00000027722	Spata5	62.184	0.751048	0.227798	3.29699	0.00097728	0.00873629
ENSMUSG00000107476	Zfp862-ps	42.7809	0.855234	0.259511	3.29556	0.000982243	0.00877366
ENSMUSG00000028675	Pnrc2	106.028	0.613122	0.186086	3.29483	0.000984827	0.00877988
ENSMUSG00000025609	Mkln1	109.659	0.600312	0.182206	3.29469	0.000985289	0.00877988
ENSMUSG00000038280	Ostm1	36.3297	0.916142	0.27806	3.29476	0.000985041	0.00877988
ENSMUSG00000068882	Ssb	410.659	0.371803	0.112906	3.29304	0.000991097	0.00881296
ENSMUSG00000027864	Ptgfrn	33.5545	-0.895274	0.271875	-3.29297	0.00099136	0.00881296
ENSMUSG00000044065	Gm9788	66.1721	0.768548	0.233385	3.29305	0.000991078	0.00881296
ENSMUSG00000024393	Prrc2a	5.13168	-1.26352	0.383819	-3.29197	0.000994865	0.00883711
ENSMUSG00000078881	Gm14434	63.5235	0.722155	0.219416	3.29126	0.000997413	0.00884573
ENSMUSG00000020844	Nxn	35.693	0.953964	0.289836	3.2914	0.000996912	0.00884573
ENSMUSG00000038717	Atp5l	129.043	-0.589617	0.179235	-3.28963	0.00100321	0.00889007
ENSMUSG00000020134	Peli1	42.5161	0.851108	0.258756	3.28923	0.00100461	0.00889546
ENSMUSG00000032280	Tle3	9.33443	-1.23698	0.376522	-3.28528	0.00101882	0.00901415
ENSMUSG00000026914	Psmd14	398.009	0.361631	0.110098	3.28463	0.00102117	0.00901998
ENSMUSG00000022043	Trim35	40.9082	0.867188	0.264018	3.28459	0.00102132	0.00901998
ENSMUSG00000024006	Stk38	212.078	0.447821	0.136347	3.28443	0.00102189	0.00901998
ENSMUSG00000039275	Foxk2	19.1158	-1.06533	0.32471	-3.28087	0.00103487	0.00912741
ENSMUSG00000028932	Psmc2	372.214	0.374867	0.114276	3.28038	0.00103666	0.00912884
ENSMUSG00000041360	Pum3	233.091	0.460889	0.140495	3.28046	0.00103639	0.00912884
ENSMUSG00000024077	Strn	36.793	0.898985	0.274126	3.27946	0.00104007	0.00915168
ENSMUSG00000060860	Ube2s	73.3961	-0.68498	0.209034	-3.27688	0.0010496	0.00922827
ENSMUSG00000070526	Peg12	9.90708	1.24853	0.381135	3.27582	0.00105354	0.00924838
ENSMUSG00000052906	Ubxn8	34.075	0.932151	0.284547	3.27592	0.0010532	0.00924838
ENSMUSG00000046591	Ticrr	71.1468	-0.686296	0.209583	-3.27457	0.00105822	0.00927495
ENSMUSG00000031706	Rfx1	7.71142	-1.25802	0.384162	-3.2747	0.00105773	0.00927495
ENSMUSG00000079478	Sssca1	50.4326	-0.803889	0.245533	-3.27406	0.00106015	0.00928456
ENSMUSG00000038650	Rnh1	225.699	0.440181	0.134472	3.2734	0.00106261	0.00929776
ENSMUSG00000035828	Pim3	47.6052	-0.843669	0.257749	-3.27322	0.00106331	0.00929776
ENSMUSG00000020460	Rps27a	255.237	-0.462303	0.1413	-3.27179	0.00106867	0.00933735
ENSMUSG00000029710	Ephb4	17.2266	-1.10333	0.337276	-3.2713	0.00107053	0.00934627
ENSMUSG00000021810	Ecd	124.702	0.564796	0.173011	3.26451	0.00109653	0.00956588
ENSMUSG00000037992	Rara	6.4591	-1.26053	0.386284	-3.26322	0.00110153	0.00960197
ENSMUSG00000001150	Mcm3ap	72.2869	0.710086	0.217648	3.26254	0.00110418	0.00961765
ENSMUSG00000066735	Vkorc1l1	42.9214	-0.865345	0.265276	-3.26206	0.00110608	0.00962664
ENSMUSG00000071659	Hnrnpul2	19.6241	-1.06645	0.327072	-3.26061	0.00111173	0.00966832
ENSMUSG00000042121	Ssh1	32.6523	-0.912838	0.280096	-3.25902	0.00111796	0.00971498
ENSMUSG00000103922	Gm6123	164.509	0.510318	0.156692	3.25682	0.00112669	0.00978324
ENSMUSG00000032264	Zw10	85.9866	0.69038	0.212117	3.25471	0.00113507	0.00984843
ENSMUSG00000050966	Lin28a	21.0853	-1.03004	0.316554	-3.25392	0.00113822	0.00985304
ENSMUSG00000013629	Cad	81.2866	-0.660124	0.202891	-3.25359	0.00113958	0.00985304
ENSMUSG00000037070	Rbmxl1	322.824	0.41179	0.126543	3.25414	0.00113736	0.00985304
ENSMUSG00000031703	Itfg1	49.193	0.828851	0.254758	3.25348	0.00114	0.00985304
ENSMUSG00000022390	Zc3h7b	5.88843	-1.25675	0.386277	-3.2535	0.00113993	0.00985304
ENSMUSG00000051316	Taf7	296.658	0.397319	0.122149	3.25276	0.00114292	0.00987065
ENSMUSG00000079941	Gm11273	106.249	-0.580669	0.178665	-3.25005	0.00115386	0.00995752
ENSMUSG00000021908	Gm6768	177.119	0.476924	0.146802	3.24874	0.00115916	0.00999548
ENSMUSG00000109865	Hspa14	282.807	0.419909	0.129318	3.24711	0.00116585	0.0100455
ENSMUSG00000041961	Znrf3	49.4047	0.810125	0.249578	3.24598	0.00117048	0.0100776
ENSMUSG00000020232	Hmg20b	13.9992	-1.17174	0.361244	-3.24364	0.00118013	0.0101529
ENSMUSG00000024663	Rab3il1	5.86699	1.24563	0.384338	3.24097	0.00119126	0.0102408
ENSMUSG00000022464	Slc38a4	115.957	0.571086	0.176271	3.23983	0.00119602	0.0102738
ENSMUSG00000052310	Slc39a1	193.726	0.540302	0.166796	3.23931	0.00119821	0.0102763
ENSMUSG00000042367	Gjb3	264.264	0.426468	0.131662	3.23911	0.00119905	0.0102763
ENSMUSG00000040667	Nup88	339.856	0.385438	0.118979	3.23954	0.00119722	0.0102763
ENSMUSG00000102117	Rpsa-ps1	25.9736	-0.954451	0.294953	-3.23594	0.00121242	0.0103829
ENSMUSG00000036503	Rnf13	56.4515	0.774045	0.23924	3.23543	0.0012146	0.0103936
ENSMUSG00000091900	Gm4353	109.215	0.583941	0.180541	3.2344	0.001219	0.0104234
ENSMUSG00000022099	Dmtn	49.3564	-0.79124	0.244725	-3.23318	0.00122421	0.0104599
ENSMUSG00000030793	Pycard	78.8256	-0.637743	0.197296	-3.23242	0.00122747	0.0104798
ENSMUSG00000021728	Emb	64.7514	0.756315	0.234013	3.23194	0.00122953	0.0104894
ENSMUSG00000058186	Zfp980	359.912	0.375092	0.116078	3.23137	0.001232	0.0105024
ENSMUSG00000028527	Ak4	210.208	0.464122	0.143665	3.23059	0.00123535	0.0105193
ENSMUSG00000025159	Mms19	66.4015	0.715637	0.221527	3.23047	0.00123585	0.0105193
ENSMUSG00000070372	Capza1	172.054	0.495393	0.153405	3.22932	0.00124085	0.0105458
ENSMUSG00000032536	Trak1	29.1937	-0.969109	0.300091	-3.22939	0.00124057	0.0105458
ENSMUSG00000078952	Lncenc1	300.424	-0.415495	0.128817	-3.22546	0.0012577	0.0106809
ENSMUSG00000095597	Gm6472	883.428	-0.421541	0.130709	-3.22504	0.00125956	0.0106886
ENSMUSG00000056310	Tyw1	33.0742	0.915213	0.283885	3.22388	0.00126466	0.0107183
ENSMUSG00000047514	Tspyl1	73.2283	0.693528	0.215127	3.22381	0.00126497	0.0107183
ENSMUSG00000003051	Elf3	199.537	0.491938	0.152732	3.22092	0.00127778	0.010815
ENSMUSG00000028062	Lamtor2	61.5475	-0.697781	0.216677	-3.22037	0.00128024	0.010815
ENSMUSG00000035212	Leprot	102.553	0.593616	0.184326	3.22047	0.00127979	0.010815
ENSMUSG00000036934	4921524J17Rik	47.6564	0.872281	0.270856	3.22046	0.00127984	0.010815
ENSMUSG00000038206	Fbxo8	43.2692	0.865983	0.269097	3.21811	0.00129038	0.0108869
ENSMUSG00000049960	Mrps16	76.2962	-0.684792	0.212798	-3.21804	0.00129069	0.0108869
ENSMUSG00000022191	Drosha	63.4029	-0.735603	0.228644	-3.21725	0.00129427	0.0109088
ENSMUSG00000020409	Slu7	80.0056	0.678836	0.211076	3.21608	0.00129955	0.0109369
ENSMUSG00000047547	Cltb	32.8976	-0.885611	0.275369	-3.21609	0.0012995	0.0109369
ENSMUSG00000037012	Hk1	12.8034	-1.17366	0.365092	-3.2147	0.0013058	0.0109813
ENSMUSG00000024087	Cyp1b1	3.60631	1.18591	0.369015	3.21371	0.00131033	0.0110111
ENSMUSG00000003344	Btbd2	21.3698	-1.02924	0.320617	-3.21018	0.0013265	0.0111386
ENSMUSG00000071035	Gm5499	63.5407	0.730999	0.227954	3.20679	0.00134225	0.0112625
ENSMUSG00000044757	Gm6430	120.518	0.546426	0.170454	3.20571	0.00134728	0.0112709
ENSMUSG00000030879	Mrpl17	284.257	-0.422886	0.131901	-3.20609	0.00134553	0.0112709
ENSMUSG00000031441	Atp11a	18.5613	-1.08471	0.338357	-3.20582	0.0013468	0.0112709
ENSMUSG00000021569	Trip13	143.961	0.527633	0.164567	3.20618	0.0013451	0.0112709
ENSMUSG00000025265	Fgd1	9.8822	-1.20494	0.376083	-3.20393	0.00135567	0.0113326
ENSMUSG00000090841	Myl6	101.658	-0.569158	0.177691	-3.20308	0.00135968	0.0113577
ENSMUSG00000040721	Zfhx2	8.93766	-1.20751	0.377121	-3.20191	0.00136519	0.0113952
ENSMUSG00000069020	Urm1	18.9779	-1.05706	0.330231	-3.20097	0.00136967	0.0114241
ENSMUSG00000097122	Gm26624	107.988	-0.568937	0.177867	-3.19867	0.00138062	0.0115069
ENSMUSG00000030051	Aplf	28.3655	0.973332	0.304415	3.19739	0.00138679	0.0115497
ENSMUSG00000040044	Orc3	111.013	0.568949	0.178067	3.19514	0.00139765	0.0116315
ENSMUSG00000028577	Plaa	171.387	0.502375	0.157279	3.19416	0.00140238	0.0116622
ENSMUSG00000021732	Fgf10	5.16533	-1.22964	0.385159	-3.19254	0.00141026	0.0117191
ENSMUSG00000085925	Rtl1	3.80058	-1.17092	0.366819	-3.19211	0.0014124	0.0117281
ENSMUSG00000068457	Uty	21.5809	1.04088	0.326121	3.1917	0.00141437	0.0117358
ENSMUSG00000041773	Enc1	13.3859	-1.16117	0.36399	-3.19013	0.00142208	0.0117911
ENSMUSG00000084111	Gm15710	899.882	-0.318579	0.099884	-3.18949	0.00142524	0.0118086
ENSMUSG00000036737	Oxsr1	35.1277	-0.875654	0.274703	-3.18764	0.0014344	0.0118756
ENSMUSG00000039069	Mtg2	33.7877	0.911513	0.285973	3.18741	0.00143552	0.0118762
ENSMUSG00000025764	Jade1	193.649	-0.50902	0.15971	-3.18715	0.00143683	0.0118782
ENSMUSG00000020457	Drg1	362.586	0.367005	0.115193	3.18599	0.00144261	0.0119172
ENSMUSG00000030095	Tmem43	65.2285	0.695162	0.218309	3.1843	0.00145106	0.0119782
ENSMUSG00000024565	Sall3	16.9376	-1.08161	0.339722	-3.18381	0.0014535	0.0119895
ENSMUSG00000024608	Rps14	1153.23	-0.341937	0.107495	-3.18097	0.00146782	0.0120987
ENSMUSG00000020484	Xbp1	103.83	0.579311	0.182132	3.18073	0.00146907	0.0121001
ENSMUSG00000043207	Zmpste24	36.7517	0.876756	0.275852	3.17835	0.00148115	0.0121907
ENSMUSG00000025817	Nudt5	152.635	0.501952	0.157986	3.17719	0.00148708	0.0122305
ENSMUSG00000029394	Cdk2ap1	27.7069	-0.960171	0.302297	-3.17625	0.00149194	0.0122615
ENSMUSG00000024613	Tcof1	47.5551	-0.756778	0.238358	-3.17497	0.00149852	0.0123065
ENSMUSG00000040481	Bptf	70.382	-0.67908	0.214091	-3.17192	0.00151433	0.0124249
ENSMUSG00000024012	Mtch1	40.408	-0.807106	0.254466	-3.17177	0.00151515	0.0124249
ENSMUSG00000031479	Vps36	67.4635	0.704163	0.222044	3.17128	0.00151767	0.0124365
ENSMUSG00000040234	Tm7sf3	105.286	0.586236	0.184873	3.17103	0.001519	0.0124383
ENSMUSG00000011256	Adam19	46.5067	-0.777705	0.245498	-3.16787	0.00153561	0.0125651
ENSMUSG00000039740	Alg2	66.4511	0.681886	0.215336	3.16661	0.00154226	0.0126103
ENSMUSG00000101841	Gm11993	162.256	0.508998	0.160825	3.16491	0.00155128	0.0126748
ENSMUSG00000027905	Ddx20	160.539	0.516639	0.163368	3.16243	0.00156459	0.0127743
ENSMUSG00000025231	Sufu	10.2285	-1.17821	0.37266	-3.16163	0.00156888	0.0127999
ENSMUSG00000017428	Psmd11	299.695	0.376059	0.118989	3.16045	0.00157525	0.0128425
ENSMUSG00000082480	Gm11687	25.4827	-0.984249	0.311494	-3.15976	0.00157897	0.0128636
ENSMUSG00000084817	Gm5526	135.758	-0.540522	0.17111	-3.15891	0.00158358	0.0128731
ENSMUSG00000055629	B4galnt4	11.2276	-1.15819	0.366641	-3.15893	0.00158347	0.0128731
ENSMUSG00000024456	Diaph1	28.7016	-0.913046	0.289036	-3.15894	0.00158346	0.0128731
ENSMUSG00000027601	Mtfr1	234.088	0.428964	0.135872	3.15712	0.00159338	0.0129386
ENSMUSG00000020400	Tnip1	12.7851	-1.12666	0.356877	-3.15701	0.00159395	0.0129386
ENSMUSG00000090150	Acad11	18.8687	1.05822	0.335264	3.15639	0.00159733	0.0129566
ENSMUSG00000038848	Ythdf1	61.2189	-0.690482	0.218894	-3.15442	0.00160819	0.0130353
ENSMUSG00000019528	Gyg	20.5965	1.0439	0.331111	3.15272	0.00161756	0.0130903
ENSMUSG00000023495	Pcbp4	23.8785	-0.978248	0.310303	-3.15256	0.00161848	0.0130903
ENSMUSG00000020721	Helz	57.4049	-0.741102	0.235065	-3.15276	0.00161734	0.0130903
ENSMUSG00000028657	Ppt1	105.645	0.577286	0.183137	3.15221	0.00162037	0.0130962
ENSMUSG00000058239	Usf2	8.30152	-1.20568	0.382523	-3.15193	0.00162197	0.0130996
ENSMUSG00000027984	Hadh	210.859	0.444786	0.141195	3.15015	0.00163185	0.0131416
ENSMUSG00000056300	Zfp981	186.744	0.504816	0.160231	3.15055	0.00162965	0.0131416
ENSMUSG00000098061	Gm26945	9.49701	-1.18771	0.37697	-3.15067	0.00162896	0.0131416
ENSMUSG00000031161	Hdac6	71.9616	0.686658	0.217966	3.1503	0.00163101	0.0131416
ENSMUSG00000036093	Arl5a	48.7642	0.783352	0.24876	3.14902	0.00163818	0.013183
ENSMUSG00000021357	Exoc2	21.7122	1.04942	0.333297	3.14859	0.00164058	0.0131929
ENSMUSG00000015961	Adss	301.147	0.386969	0.123007	3.1459	0.00165574	0.0132862
ENSMUSG00000033373	Fntb	34.0825	-0.85561	0.271975	-3.14591	0.00165571	0.0132862
ENSMUSG00000025268	Maged2	33.6484	0.887565	0.282129	3.14595	0.00165547	0.0132862
ENSMUSG00000020074	Ccar1	197.934	0.466399	0.148385	3.14317	0.0016713	0.0134015
ENSMUSG00000063524	Eno1	860.742	-0.318393	0.101362	-3.14116	0.0016828	0.013484
ENSMUSG00000020706	Ftsj3	165.219	0.478192	0.152283	3.14015	0.00168864	0.0135212
ENSMUSG00000030894	Tpp1	107.754	0.57504	0.183224	3.13845	0.00169844	0.01359
ENSMUSG00000033478	Fam160b1	21.2752	-0.990796	0.315875	-3.13668	0.00170875	0.0136627
ENSMUSG00000032449	Slc25a36	346.031	0.379185	0.120915	3.13597	0.00171286	0.013676
ENSMUSG00000033047	Eif3l	615.842	0.301739	0.0962151	3.13609	0.00171217	0.013676
ENSMUSG00000022434	Fam118a	69.7406	0.669087	0.213381	3.13565	0.00171476	0.0136815
ENSMUSG00000032555	Topbp1	79.399	-0.628584	0.200478	-3.13543	0.00171602	0.0136818
ENSMUSG00000022749	Tbc1d23	50.7535	0.768918	0.245293	3.13469	0.00172033	0.0137064
ENSMUSG00000079435	Rpl36a	68.4556	-0.655376	0.209199	-3.1328	0.00173149	0.0137855
ENSMUSG00000071516	Hist1h2ai	42.2065	-0.782093	0.249713	-3.13197	0.0017364	0.0138148
ENSMUSG00000096712	Gm15454	33.9795	-0.870584	0.278101	-3.13046	0.00174535	0.0138762
ENSMUSG00000007815	Rhoa	213.86	-0.463153	0.148047	-3.12843	0.00175742	0.0139622
ENSMUSG00000049940	Pgrmc2	12.7679	-1.1149	0.356634	-3.12617	0.00177099	0.01406
ENSMUSG00000022853	Ehhadh	15.3956	1.09626	0.350962	3.12359	0.00178659	0.0141739
ENSMUSG00000038072	Galnt11	40.8421	0.845075	0.2708	3.12066	0.00180444	0.0143053
ENSMUSG00000064037	Gpn1	204.778	0.438285	0.140537	3.11865	0.00181681	0.0143831
ENSMUSG00000025534	Gusb	34.1508	0.894448	0.286789	3.11884	0.00181566	0.0143831
ENSMUSG00000106926	Rpl7-ps7	178.586	-0.515457	0.165365	-3.11709	0.00182649	0.0144495
ENSMUSG00000028300	3110043O21Rik	36.4655	0.850204	0.272819	3.11637	0.00183091	0.0144675
ENSMUSG00000083382	Gm6433	24.1127	-0.96856	0.310812	-3.11623	0.00183182	0.0144675
ENSMUSG00000031878	Nae1	140.439	0.540196	0.173357	3.11609	0.00183264	0.0144675
ENSMUSG00000050708	Ftl1	2369.07	0.259504	0.0833015	3.11524	0.00183797	0.0144994
ENSMUSG00000028136	Snx27	35.7017	-0.827075	0.265647	-3.11344	0.0018492	0.0145777
ENSMUSG00000060636	Rpl35a	76.0955	-0.637814	0.204914	-3.11259	0.00185453	0.0146095
ENSMUSG00000027433	Xrn2	233.48	0.413764	0.132954	3.11208	0.00185772	0.0146243
ENSMUSG00000022814	Umps	143.689	0.496659	0.159651	3.1109	0.0018652	0.0146729
ENSMUSG00000027288	Zfp106	159.997	-0.488281	0.156974	-3.11058	0.0018672	0.0146763
ENSMUSG00000039197	Adk	76.736	0.640358	0.205875	3.11042	0.00186824	0.0146763
ENSMUSG00000093483	AA465934	37.2681	-0.815529	0.262248	-3.10976	0.00187241	0.0146987
ENSMUSG00000026404	Ddx59	25.4982	0.952039	0.306178	3.10943	0.00187448	0.0147046
ENSMUSG00000002017	Fam98a	14.3991	-1.09772	0.353117	-3.10866	0.00187941	0.014733
ENSMUSG00000020964	Sel1l	41.386	0.867091	0.279134	3.10636	0.00189405	0.0148374
ENSMUSG00000039741	Bahcc1	9.26415	-1.17523	0.378364	-3.10608	0.00189582	0.0148409
ENSMUSG00000029634	Rnf6	7.4401	1.19696	0.385456	3.10532	0.00190076	0.0148692
ENSMUSG00000031467	Agpat5	91.192	0.598329	0.192707	3.10486	0.00190367	0.0148816
ENSMUSG00000039431	Mtmr7	43.7445	0.786262	0.253274	3.1044	0.00190668	0.0148947
ENSMUSG00000034192	Lsm3	189.81	-0.476046	0.153444	-3.10241	0.00191953	0.0149638
ENSMUSG00000034748	Sirt6	27.6457	-0.901521	0.290566	-3.10264	0.00191801	0.0149638
ENSMUSG00000031360	Ctps2	36.6177	0.84556	0.272537	3.10255	0.00191859	0.0149638
ENSMUSG00000023990	Tfeb	5.41842	-1.19529	0.385334	-3.10195	0.0019225	0.0149765
ENSMUSG00000081400	Gm13680	230.683	-0.431918	0.139545	-3.0952	0.00196683	0.0153112
ENSMUSG00000052397	Ezr	137.967	-0.501046	0.161997	-3.09293	0.00198191	0.0154179
ENSMUSG00000081953	Gm12435	287.28	0.393453	0.127269	3.0915	0.00199147	0.0154815
ENSMUSG00000038007	Acer2	39.9177	-0.816331	0.264095	-3.09105	0.00199453	0.0154946
ENSMUSG00000019951	Uhrf1bp1l	23.1234	-0.953153	0.308465	-3.08998	0.00200167	0.0155296
ENSMUSG00000025034	Trim8	31.9911	-0.865762	0.280185	-3.08996	0.00200181	0.0155296
ENSMUSG00000062127	Cttnbp2nl	8.24674	-1.17587	0.380658	-3.08903	0.00200809	0.0155675
ENSMUSG00000022322	Shcbp1	145.705	0.50629	0.164011	3.08692	0.00202241	0.0156678
ENSMUSG00000029416	Slc15a4	20.5302	1.00592	0.325918	3.08641	0.00202587	0.0156837
ENSMUSG00000034022	Cpsf1	46.761	-0.753393	0.244207	-3.08506	0.00203513	0.0157445
ENSMUSG00000025135	Anapc11	87.6141	-0.654293	0.212106	-3.08475	0.00203726	0.0157501
ENSMUSG00000022771	Ppil2	127.369	0.522108	0.169309	3.08376	0.00204403	0.0157916
ENSMUSG00000027469	Tpx2	150.806	0.482967	0.156645	3.08319	0.00204792	0.0158107
ENSMUSG00000037361	Sf3b6	143.051	-0.521178	0.169197	-3.0803	0.00206791	0.0159541
ENSMUSG00000025995	Wdr75	240.474	0.41317	0.134151	3.07988	0.00207082	0.0159655
ENSMUSG00000028347	Tmeff1	68.9382	-0.676619	0.219794	-3.07842	0.00208099	0.0160329
ENSMUSG00000036751	Cox6b1	486.086	-0.387324	0.125841	-3.07789	0.00208472	0.0160506
ENSMUSG00000028199	Cryz	46.8476	0.786451	0.255549	3.0775	0.00208746	0.0160607
ENSMUSG00000040025	Ythdf2	268.214	0.387575	0.125969	3.07674	0.00209276	0.0160904
ENSMUSG00000025158	Rfng	34.318	-0.880131	0.286137	-3.0759	0.00209866	0.0161247
ENSMUSG00000042406	Atf4	168.597	-0.462778	0.150477	-3.0754	0.0021022	0.0161298
ENSMUSG00000022529	Zfp263	41.2358	0.81126	0.263788	3.07543	0.00210199	0.0161298
ENSMUSG00000074794	Arrdc3	34.6893	0.862225	0.280441	3.07454	0.0021083	0.0161655
ENSMUSG00000008683	Rps15a	152.947	-0.569457	0.185315	-3.07291	0.00211979	0.0162348
ENSMUSG00000019173	Rab5c	16.0092	-1.04011	0.338483	-3.07285	0.00212022	0.0162348
ENSMUSG00000027828	Ssr3	263.311	0.424946	0.138368	3.07112	0.00213256	0.0163069
ENSMUSG00000071052	Rpl7a-ps5	53.0234	-0.74111	0.241301	-3.07131	0.00213121	0.0163069
ENSMUSG00000020477	Mrps24	98.2911	-0.55515	0.180869	-3.06935	0.00214524	0.0163927
ENSMUSG00000020521	Rnft1	71.1328	0.671109	0.218671	3.06903	0.00214757	0.0163993
ENSMUSG00000049792	Bag5	40.6151	0.829331	0.270386	3.06721	0.00216065	0.016488
ENSMUSG00000048612	Myof	29.3222	-0.90016	0.293715	-3.06474	0.00217857	0.0166134
ENSMUSG00000018412	Kansl1	30.4571	-0.855805	0.279335	-3.06373	0.00218598	0.0166586
ENSMUSG00000034201	Gas2l1	11.2481	-1.13242	0.369796	-3.06228	0.00219656	0.0167279
ENSMUSG00000015357	Clpx	74.153	0.641239	0.209445	3.06162	0.00220146	0.0167538
ENSMUSG00000062627	Mysm1	75.8378	0.636645	0.208027	3.0604	0.00221044	0.0168107
ENSMUSG00000101970	1810026B05Rik	28.5242	0.907494	0.29677	3.0579	0.00222892	0.0169398
ENSMUSG00000000275	Trim25	44.974	-0.770754	0.252112	-3.05719	0.0022342	0.0169684
ENSMUSG00000020464	Pnpt1	120.782	0.541137	0.177021	3.0569	0.00223637	0.0169734
ENSMUSG00000084830	Gm14539	82.9502	-0.62139	0.203362	-3.05558	0.00224625	0.0170369
ENSMUSG00000029422	Rsrc2	158.78	0.475998	0.155834	3.05452	0.00225422	0.0170857
ENSMUSG00000021748	Pdhb	313.108	0.371306	0.121572	3.05419	0.00225666	0.0170927
ENSMUSG00000027006	Dnajc10	61.3026	0.681201	0.223057	3.05393	0.00225862	0.017096
ENSMUSG00000024038	Ndufv3	96.2683	-0.589447	0.193087	-3.05276	0.00226748	0.0171514
ENSMUSG00000024835	Coro1b	151.456	0.494838	0.162153	3.05167	0.00227571	0.0172021
ENSMUSG00000032288	Imp3	67.4698	-0.647917	0.212333	-3.05142	0.00227765	0.0172051
ENSMUSG00000066026	Dhrs3	9.87991	1.15348	0.378111	3.05064	0.00228351	0.0172147
ENSMUSG00000035898	Uba6	57.2941	-0.72695	0.238282	-3.05079	0.00228238	0.0172147
ENSMUSG00000040725	Hnrnpul1	15.1228	-1.05765	0.346658	-3.05098	0.00228097	0.0172147
ENSMUSG00000009894	Snap47	34.6549	0.840168	0.275465	3.05001	0.00228837	0.0172397
ENSMUSG00000090544	Gm6576	51.4332	-0.712826	0.233855	-3.04816	0.0023025	0.0173345
ENSMUSG00000023832	Acat2	266.713	0.42108	0.138174	3.04746	0.00230788	0.0173633
ENSMUSG00000017774	Myo1c	19.8715	-0.990279	0.325002	-3.04699	0.00231146	0.017367
ENSMUSG00000034168	Irf2bpl	11.6619	-1.10657	0.363148	-3.04717	0.00231005	0.017367
ENSMUSG00000002985	Apoe	589.487	-0.299078	0.0981893	-3.04594	0.00231955	0.0174161
ENSMUSG00000078652	Psme3	108.405	-0.606876	0.199265	-3.04557	0.00232236	0.0174255
ENSMUSG00000059776	Rpl13-ps6	640.986	-0.352754	0.115839	-3.04519	0.00232531	0.0174359
ENSMUSG00000028398	Tmem261	32.0589	-0.839016	0.275544	-3.04495	0.00232722	0.0174386
ENSMUSG00000056267	Cep70	53.9228	0.724387	0.237943	3.04437	0.00233168	0.0174603
ENSMUSG00000035569	Ankrd11	60.5576	-0.678825	0.223061	-3.04322	0.00234059	0.0175154
ENSMUSG00000042492	Tbc1d10b	43.6878	-0.765297	0.251557	-3.04224	0.00234826	0.017561
ENSMUSG00000031922	Cep57	129.219	0.50848	0.16717	3.04169	0.00235257	0.0175815
ENSMUSG00000035674	Ndufa3	60.0913	-0.69044	0.227068	-3.04068	0.00236047	0.0176288
ENSMUSG00000078300	Gm2606	1078.57	-0.270847	0.089118	-3.03919	0.00237213	0.0177041
ENSMUSG00000041763	Tpp2	134.662	0.503924	0.165825	3.03888	0.00237457	0.0177104
ENSMUSG00000025474	Tubgcp2	59.4984	0.69124	0.22748	3.03869	0.00237613	0.0177104
ENSMUSG00000019998	Stx7	29.7029	0.909872	0.299528	3.03768	0.00238404	0.0177575
ENSMUSG00000029063	Nadk	166.06	0.460293	0.151588	3.03648	0.00239357	0.0178073
ENSMUSG00000038045	Sult6b1	13.4903	-1.07074	0.352631	-3.03644	0.0023939	0.0178073
ENSMUSG00000022471	Xrcc6	105.06	0.549986	0.181232	3.03472	0.00240762	0.0178975
ENSMUSG00000025240	Sacm1l	22.956	0.989858	0.326232	3.03422	0.00241162	0.0179048
ENSMUSG00000021910	Nisch	83.9673	-0.592058	0.195128	-3.03419	0.00241179	0.0179048
ENSMUSG00000078377	Gm4294	1094.34	-0.278126	0.0917299	-3.03201	0.00242929	0.0180227
ENSMUSG00000071647	Eml3	7.95547	-1.15961	0.382577	-3.03105	0.00243705	0.0180683
ENSMUSG00000029642	Polr1d	152.919	-0.494864	0.163333	-3.02978	0.00244732	0.0181325
ENSMUSG00000038235	F11r	71.8654	0.670291	0.221253	3.02952	0.0024494	0.0181359
ENSMUSG00000074221	Zfp568	81.0872	-0.621026	0.20503	-3.02896	0.002454	0.018158
ENSMUSG00000020659	Cbll1	25.7753	-0.953615	0.314966	-3.02768	0.00246442	0.0182231
ENSMUSG00000028843	Sh3bgrl3	118.369	-0.512191	0.169243	-3.02637	0.00247511	0.0182859
ENSMUSG00000040488	Ltbp4	29.1614	-0.864295	0.285601	-3.02624	0.00247619	0.0182859
ENSMUSG00000040250	Asun	87.2921	0.607883	0.20119	3.02144	0.00251576	0.0185659
ENSMUSG00000073616	Myeov2	45.8039	-0.746922	0.247332	-3.01992	0.00252844	0.018635
ENSMUSG00000039852	Rere	27.9622	-0.883931	0.292693	-3.01999	0.00252783	0.018635
ENSMUSG00000038482	Tfdp1	152.412	0.476008	0.157657	3.01926	0.00253389	0.0186629
ENSMUSG00000068566	Myadm	140.736	-0.525127	0.173984	-3.01825	0.00254235	0.0187129
ENSMUSG00000038611	Phrf1	31.1127	-0.857954	0.284393	-3.01679	0.00255464	0.018791
ENSMUSG00000065947	mt-Nd4l	353.806	-0.355768	0.117949	-3.01628	0.00255894	0.0188103
ENSMUSG00000030796	Tead2	57.3881	-0.690653	0.229045	-3.01536	0.00256677	0.018849
ENSMUSG00000083911	Gm4342	3.62392	-1.11659	0.370313	-3.01526	0.00256757	0.018849
ENSMUSG00000030872	Gga2	120.979	0.52929	0.175688	3.01267	0.00258959	0.0189982
ENSMUSG00000067736	Gm10222	359.236	-0.351058	0.116558	-3.01187	0.00259644	0.0190125
ENSMUSG00000029319	Coq2	20.6951	1.0019	0.332651	3.01185	0.00259662	0.0190125
ENSMUSG00000035632	Cnot3	13.6912	-1.08137	0.358992	-3.01224	0.00259332	0.0190125
ENSMUSG00000030403	Vasp	18.1734	-0.989938	0.328732	-3.01138	0.00260064	0.0190295
ENSMUSG00000035545	Leng8	13.7412	-1.05581	0.350663	-3.01088	0.00260489	0.0190482
ENSMUSG00000035227	Spcs2	229.951	0.427816	0.142108	3.0105	0.00260821	0.01906
ENSMUSG00000053012	Krcc1	24.9049	0.939043	0.312151	3.00829	0.00262719	0.0191862
ENSMUSG00000030435	U2af2	10.4947	-1.11952	0.372183	-3.00797	0.00262995	0.0191938
ENSMUSG00000063052	Lrrc40	91.8159	0.580781	0.193178	3.00646	0.00264309	0.0192603
ENSMUSG00000041697	Cox6a1	360.374	-0.3878	0.128994	-3.00633	0.00264421	0.0192603
ENSMUSG00000037815	Ctnna1	216.62	0.412073	0.137065	3.0064	0.00264357	0.0192603
ENSMUSG00000020003	Pex7	71.7503	0.6319	0.210213	3.006	0.0026471	0.0192688
ENSMUSG00000028811	Yars	214.508	0.411941	0.137054	3.00569	0.00264982	0.0192761
ENSMUSG00000027649	Ctnnbl1	105.615	0.550852	0.183336	3.00461	0.00265925	0.0193205
ENSMUSG00000021244	Ylpm1	27.1883	-0.892107	0.296914	-3.00459	0.00265936	0.0193205
ENSMUSG00000025880	Smad7	20.46	-0.961236	0.320037	-3.00351	0.00266883	0.0193767
ENSMUSG00000001827	Folr1	76.9081	0.622467	0.207297	3.00277	0.0026753	0.0194111
ENSMUSG00000030428	Ttyh1	11.1786	-1.09531	0.365145	-2.99964	0.00270295	0.0195678
ENSMUSG00000048528	Nkx1-2	6.74139	-1.15733	0.385827	-2.99962	0.00270318	0.0195678
ENSMUSG00000095762	Gm16378	18.9232	-0.972225	0.324069	-3.00005	0.00269934	0.0195678
ENSMUSG00000025733	Rhot2	12.9831	-1.07236	0.357507	-2.99954	0.00270389	0.0195678
ENSMUSG00000063882	Uqcrh	251.466	-0.396963	0.132393	-2.99837	0.00271427	0.0196303
ENSMUSG00000083576	Gm16411	3.12863	1.08666	0.362719	2.99587	0.00273667	0.0197795
ENSMUSG00000034120	Srsf2	306.423	-0.356759	0.119102	-2.99539	0.00274092	0.0197975
ENSMUSG00000021577	Sdha	370.952	0.351162	0.117276	2.99431	0.00275067	0.0198551
ENSMUSG00000084353	Gm15452	83.6361	-0.587713	0.196361	-2.99303	0.00276222	0.0199256
ENSMUSG00000024981	Acsl5	11.0761	1.11326	0.3726	2.98781	0.00280983	0.020243
ENSMUSG00000036985	Zdhhc9	12.6046	-1.07426	0.359542	-2.98787	0.00280934	0.020243
ENSMUSG00000029465	Arpc3	67.2548	-0.698597	0.234053	-2.98478	0.00283781	0.0204315
ENSMUSG00000042364	Snx18	42.1341	-0.74581	0.249893	-2.98451	0.00284032	0.0204364
ENSMUSG00000022890	Atp5j	455.064	-0.345984	0.115937	-2.98424	0.00284279	0.0204411
ENSMUSG00000003380	Rabac1	67.3425	-0.626055	0.209868	-2.98309	0.00285355	0.0205053
ENSMUSG00000042472	Zfp410	56.0693	0.700817	0.234967	2.98262	0.00285789	0.0205234
ENSMUSG00000075609	Gm7935	9.05994	-1.14552	0.384127	-2.98213	0.00286247	0.0205431
ENSMUSG00000024096	Ralbp1	72.328	-0.61331	0.205677	-2.98191	0.00286455	0.0205449
ENSMUSG00000027187	Cat	218.177	0.43319	0.145292	2.98151	0.00286826	0.0205583
ENSMUSG00000022336	Eif3e	581.318	0.31849	0.106896	2.97945	0.00288769	0.0206843
ENSMUSG00000037885	Stk35	13.6411	-1.0534	0.35375	-2.97781	0.0029032	0.0207805
ENSMUSG00000014177	Tvp23b	83.0363	0.619179	0.207943	2.97763	0.00290482	0.0207805
ENSMUSG00000069014	Gm5641	126.732	-0.494126	0.165979	-2.97703	0.00291053	0.0207915
ENSMUSG00000078154	Gm12184	23.222	-0.907363	0.304786	-2.97705	0.0029104	0.0207915
ENSMUSG00000041238	Rbbp8	39.5794	0.81896	0.275106	2.97689	0.00291192	0.0207915
ENSMUSG00000040850	Psme4	160.239	-0.453618	0.15241	-2.9763	0.00291747	0.0208178
ENSMUSG00000062908	Acadm	338.952	0.347362	0.116725	2.9759	0.00292126	0.0208317
ENSMUSG00000096188	Cmtm4	9.10027	-1.1211	0.376772	-2.97553	0.00292481	0.0208437
ENSMUSG00000027968	Larp7	138.264	0.512116	0.172189	2.97415	0.00293805	0.0209247
ENSMUSG00000038712	Fam63a	96.0436	0.560128	0.188357	2.97376	0.00294179	0.0209381
ENSMUSG00000001604	Tcea3	50.3775	-0.70049	0.235584	-2.97342	0.00294505	0.020948
ENSMUSG00000059159	Gm8129	48.2996	-0.745178	0.250914	-2.96986	0.00297938	0.0211653
ENSMUSG00000025557	Slc15a1	42.2197	0.763343	0.257017	2.97001	0.00297794	0.0211653
ENSMUSG00000028345	Tex10	269.114	0.388533	0.130843	2.96946	0.00298319	0.0211789
ENSMUSG00000111027	RP23-203P12.5	28.1489	0.92748	0.312676	2.96627	0.00301436	0.0213844
ENSMUSG00000045799	Gm9800	821.821	-0.269808	0.0909636	-2.96611	0.00301594	0.0213844
ENSMUSG00000029171	Pgm1	103.464	0.533908	0.180043	2.96545	0.00302236	0.0214164
ENSMUSG00000060510	Zfp266	58.7985	0.691713	0.233371	2.96401	0.00303662	0.0215025
ENSMUSG00000071866	Ppia	2052.25	-0.30805	0.103936	-2.96383	0.00303835	0.0215025
ENSMUSG00000002608	Ccdc97	9.17779	-1.11985	0.377941	-2.96303	0.00304624	0.0215311
ENSMUSG00000045679	Pqlc3	48.5656	0.734913	0.248022	2.9631	0.00304562	0.0215311
ENSMUSG00000043252	Tmem64	70.3751	-0.615484	0.207782	-2.96217	0.00305482	0.0215781
ENSMUSG00000030101	Sumf1	30.4473	0.861678	0.290929	2.96181	0.00305834	0.0215894
ENSMUSG00000019792	Trmt11	77.4174	0.627325	0.211973	2.95946	0.00308179	0.0217413
ENSMUSG00000078307	AI593442	3.91785	1.10955	0.375024	2.95861	0.00309033	0.0217878
ENSMUSG00000025794	Rpl14	481.048	-0.33153	0.112144	-2.95628	0.00311371	0.0219388
ENSMUSG00000035960	Apex1	142.496	0.484215	0.16399	2.9527	0.00315003	0.0221808
ENSMUSG00000095325	Zfp870	60.4197	0.706181	0.239286	2.9512	0.0031654	0.022275
ENSMUSG00000029270	Fam69a	17.322	1.01493	0.343943	2.95085	0.00316897	0.0222832
ENSMUSG00000020422	Tns3	16.6294	-0.988524	0.335013	-2.9507	0.00317053	0.0222832
ENSMUSG00000032333	Stoml1	25.2797	0.930579	0.315438	2.95012	0.00317653	0.0223114
ENSMUSG00000081855	Rpl17-ps5	209.824	-0.416054	0.141057	-2.94955	0.00318242	0.0223387
ENSMUSG00000051319	1500011K16Rik	8.75459	-1.11769	0.379019	-2.94889	0.00318915	0.022372
ENSMUSG00000078671	Chd2	29.1508	-0.851219	0.288732	-2.94813	0.00319704	0.0224133
ENSMUSG00000027255	Arfgap2	12.7995	1.08299	0.367484	2.94703	0.00320844	0.0224791
ENSMUSG00000024070	Prkd3	30.3402	-0.840465	0.285235	-2.94657	0.00321322	0.0224986
ENSMUSG00000084067	Gm14269	190.584	0.428899	0.14557	2.94635	0.00321552	0.0225006
ENSMUSG00000032127	Vps11	53.8956	0.69541	0.236138	2.94493	0.0032303	0.0225773
ENSMUSG00000059970	Hspa2	7.10558	1.13668	0.385983	2.94491	0.00323051	0.0225773
ENSMUSG00000079334	Nat6	5.62156	-1.13668	0.386203	-2.94323	0.00324806	0.0226858
ENSMUSG00000014867	Surf4	190.558	0.424079	0.144182	2.94127	0.00326866	0.0228155
ENSMUSG00000021144	Mta1	8.85464	-1.12025	0.381106	-2.93948	0.00328758	0.0229333
ENSMUSG00000068744	Psrc1	103.268	0.560374	0.190739	2.93791	0.00330436	0.0230217
ENSMUSG00000001630	Stk38l	41.2573	0.78647	0.267685	2.93804	0.00330293	0.0230217
ENSMUSG00000039395	Mreg	203.32	0.446412	0.151995	2.93702	0.00331386	0.0230735
ENSMUSG00000042700	Sipa1l1	15.3367	-1.01132	0.344617	-2.93461	0.00333964	0.0232386
ENSMUSG00000034042	Gpbp1l1	28.5474	-0.864822	0.294821	-2.93338	0.00335289	0.0233163
ENSMUSG00000031601	Cnot7	82.1156	0.578665	0.197311	2.93276	0.00335967	0.0233345
ENSMUSG00000044252	Osbpl1a	82.1576	0.616101	0.210067	2.93288	0.00335835	0.0233345
ENSMUSG00000026398	Nr5a2	23.4483	-0.905779	0.309306	-2.92842	0.00340685	0.0236329
ENSMUSG00000047879	Usp14	278.403	0.380733	0.130006	2.92857	0.00340523	0.0236329
ENSMUSG00000030754	Copb1	168.488	0.482098	0.164758	2.92611	0.00343235	0.0237951
ENSMUSG00000032999	Nlrp4f	9.82299	1.11631	0.381544	2.92576	0.00343615	0.0238067
ENSMUSG00000025358	Cdk2	214.268	0.413837	0.141564	2.92333	0.00346311	0.0239786
ENSMUSG00000021816	Ppp3cb	29.0202	-0.840801	0.287737	-2.92212	0.00347657	0.024057
ENSMUSG00000019923	Zwint	346.946	0.356642	0.122069	2.92165	0.00348178	0.0240782
ENSMUSG00000004040	Stat3	51.0932	-0.71104	0.24351	-2.91996	0.0035008	0.0241783
ENSMUSG00000063556	Gm10132	358.282	-0.393436	0.134745	-2.91986	0.00350192	0.0241783
ENSMUSG00000061062	Gm10093	549.415	0.308659	0.105713	2.91979	0.00350272	0.0241783
ENSMUSG00000046404	Yod1	30.9224	0.849244	0.291449	2.91386	0.00356985	0.0246265
ENSMUSG00000075014	Gm10800	87.0012	0.640296	0.219776	2.91341	0.0035751	0.0246475
ENSMUSG00000058748	Zfp958	41.6433	0.764497	0.262441	2.91302	0.00357954	0.0246478
ENSMUSG00000018548	Trim37	53.5535	0.683994	0.234805	2.91304	0.00357934	0.0246478
ENSMUSG00000026883	Dab2ip	16.0501	-1.00442	0.344888	-2.91231	0.00358765	0.0246885
ENSMUSG00000011752	Pgam1	1079.39	-0.235933	0.0810299	-2.91168	0.0035949	0.0247232
ENSMUSG00000030268	Bcat1	1057.91	0.255247	0.087697	2.91056	0.00360786	0.0247971
ENSMUSG00000026730	Pter	14.9715	1.03682	0.356572	2.90773	0.00364059	0.0249914
ENSMUSG00000022415	Syngr1	66.6213	-0.641716	0.22069	-2.90777	0.00364017	0.0249914
ENSMUSG00000001473	Tubb6	109.801	0.531665	0.182862	2.90746	0.00364377	0.024998
ENSMUSG00000022070	Bora	62.6581	0.659288	0.226803	2.90688	0.00365056	0.0250292
ENSMUSG00000078886	Gm2026	70.1758	0.611129	0.210256	2.9066	0.00365385	0.0250364
ENSMUSG00000023021	Cers5	102.025	0.537641	0.18538	2.90021	0.00372913	0.0255367
ENSMUSG00000048109	Rbm15	75.9351	0.610225	0.210441	2.89974	0.0037347	0.0255592
ENSMUSG00000031511	Arhgef7	14.0862	-1.01677	0.350748	-2.89887	0.00374515	0.0256151
ENSMUSG00000078193	Gm2000	506.01	-0.338188	0.116687	-2.89824	0.00375267	0.0256509
ENSMUSG00000022884	Eif4a2	534.472	0.297297	0.10259	2.89792	0.00375642	0.0256609
ENSMUSG00000091347	Gm10772	20.7784	0.942874	0.325458	2.89707	0.00376668	0.0257153
ENSMUSG00000047030	Spata2	10.5265	-1.07085	0.369714	-2.89642	0.00377443	0.0257525
ENSMUSG00000028633	Ctps	176.942	0.449917	0.155471	2.89389	0.00380501	0.0259454
ENSMUSG00000040952	Rps19	778.414	-0.335445	0.115932	-2.89347	0.00381014	0.0259645
ENSMUSG00000031979	Cog2	44.3039	0.73716	0.254785	2.89326	0.00381262	0.0259657
ENSMUSG00000032602	Slc25a20	111.699	0.521594	0.180509	2.88957	0.0038577	0.0262567
ENSMUSG00000002778	Kdelr1	24.5665	-0.913054	0.316078	-2.88869	0.00386846	0.026314
ENSMUSG00000031723	Txnl4b	20.9166	0.950065	0.328966	2.88804	0.00387656	0.0263531
ENSMUSG00000038793	Lefty1	29.4315	0.877811	0.30406	2.88697	0.00388975	0.0264267
ENSMUSG00000027602	Map1lc3a	6.45727	-1.11461	0.386191	-2.88617	0.00389957	0.0264774
ENSMUSG00000026478	Lamc1	97.9768	-0.525039	0.182003	-2.88478	0.0039169	0.026579
ENSMUSG00000026634	Angel2	50.1172	0.72664	0.251941	2.88416	0.00392458	0.0266149
ENSMUSG00000021400	Wrnip1	17.8063	-0.957386	0.331974	-2.88392	0.00392759	0.0266193
ENSMUSG00000043716	Rpl7	993.509	-0.335152	0.116241	-2.88326	0.00393583	0.026659
ENSMUSG00000032607	Amt	194.514	0.465622	0.161651	2.88041	0.00397154	0.0268684
ENSMUSG00000006732	Mettl1	43.1511	-0.72362	0.251216	-2.88047	0.00397079	0.0268684
ENSMUSG00000071532	Gm10335	348.389	-0.377775	0.131186	-2.87969	0.00398066	0.0269138
ENSMUSG00000009575	Cbx5	321.774	0.353483	0.122783	2.87893	0.00399029	0.0269627
ENSMUSG00000020277	Pfkl	49.9472	-0.763826	0.265418	-2.87783	0.00400425	0.0270407
ENSMUSG00000025437	Usp33	32.0429	0.821399	0.285578	2.87626	0.00402415	0.0271098
ENSMUSG00000031865	Dctn1	19.4576	-0.947972	0.329573	-2.87636	0.00402289	0.0271098
ENSMUSG00000044609	Gm9294	29.9439	-0.820469	0.285242	-2.87639	0.00402251	0.0271098
ENSMUSG00000006930	Hap1	4.82448	-1.09856	0.381884	-2.8767	0.00401861	0.0271098
ENSMUSG00000091498	Mpc1-ps	76.4326	0.600634	0.208862	2.87574	0.00403078	0.0271382
ENSMUSG00000018572	Phf23	29.4181	-0.841844	0.292806	-2.87509	0.00403908	0.0271777
ENSMUSG00000072082	Ccnf	347.295	0.331202	0.115242	2.87397	0.00405352	0.0272586
ENSMUSG00000001847	Rac1	156.429	-0.431838	0.150293	-2.87331	0.00406191	0.0272746
ENSMUSG00000035086	Becn1	67.3049	0.644016	0.224128	2.87343	0.00406038	0.0272746
ENSMUSG00000079104	Prps1l3	103.165	0.521548	0.181521	2.87321	0.0040632	0.0272746
ENSMUSG00000026245	Farsb	293.16	0.391501	0.136299	2.87236	0.00407415	0.0273316
ENSMUSG00000029730	Mcm7	463.467	0.323188	0.11253	2.87201	0.00407869	0.0273458
ENSMUSG00000001348	Acp5	14.5482	1.02694	0.358164	2.86724	0.00414072	0.027745
ENSMUSG00000110331	Nudc-ps1	115.754	-0.499414	0.174216	-2.86665	0.00414847	0.0277804
ENSMUSG00000073725	Lmbrd1	15.4541	1.00599	0.351178	2.86462	0.00417508	0.0279419
ENSMUSG00000046180	4930550L24Rik	5.76076	1.10184	0.384679	2.86432	0.00417905	0.0279518
ENSMUSG00000047843	Bri3	11.1418	-1.048	0.365917	-2.86403	0.0041829	0.0279608
ENSMUSG00000003778	Brd8	142.792	0.468434	0.163656	2.86231	0.00420564	0.0280961
ENSMUSG00000053477	Tcf4	35.0308	-0.787585	0.275247	-2.86137	0.00421815	0.0281629
ENSMUSG00000030105	Arl8b	161.95	0.441377	0.154351	2.85956	0.00424228	0.0283071
ENSMUSG00000041319	Thoc6	111.922	0.507338	0.177455	2.85897	0.00425015	0.0283427
ENSMUSG00000032434	Cmtm6	83.4943	0.572498	0.200386	2.85697	0.00427707	0.0285053
ENSMUSG00000037171	Nodal	61.475	0.656512	0.229815	2.8567	0.00428067	0.0285123
ENSMUSG00000034640	Tiparp	44.3661	0.787265	0.275626	2.85628	0.00428634	0.0285332
ENSMUSG00000069622	Gm10273	690.955	0.270195	0.094642	2.85492	0.00430475	0.0286387
ENSMUSG00000081643	Gm11605	28.7157	-0.869185	0.304497	-2.8545	0.00431051	0.0286601
ENSMUSG00000038342	Mlxip	9.57978	-1.07628	0.377304	-2.85256	0.00433686	0.0288181
ENSMUSG00000038533	Cbfa2t2	98.1802	0.524833	0.184028	2.85192	0.00434558	0.0288248
ENSMUSG00000074887	EU599041	96.6754	0.553614	0.19411	2.85206	0.00434365	0.0288248
ENSMUSG00000047534	Mis18bp1	175.524	0.429445	0.150567	2.85218	0.004342	0.0288248
ENSMUSG00000071419	Rps15-ps2	45.3066	-0.713219	0.250185	-2.85077	0.00436133	0.0289122
ENSMUSG00000030521	Mphosph10	104.905	0.52222	0.183256	2.84967	0.00437646	0.0289954
ENSMUSG00000030298	Sec13	287.037	0.370937	0.130213	2.8487	0.00438977	0.0290663
ENSMUSG00000026418	Tnni1	29.2615	0.850323	0.298646	2.84726	0.0044097	0.0291741
ENSMUSG00000021646	Mccc2	26.5015	0.874021	0.306981	2.84715	0.00441124	0.0291741
ENSMUSG00000027940	Tpm3	536.367	0.302623	0.10632	2.84633	0.0044227	0.0292326
ENSMUSG00000019814	Ltv1	188.64	0.405649	0.142551	2.84565	0.00443212	0.0292776
ENSMUSG00000000561	Wdr77	250.495	0.396556	0.139393	2.84488	0.00444288	0.0293314
ENSMUSG00000020100	Slc29a3	8.56347	-1.07888	0.379284	-2.84451	0.00444797	0.0293477
ENSMUSG00000022841	Ap2m1	181.486	0.428367	0.15066	2.84327	0.0044653	0.0294274
ENSMUSG00000050071	Bex1	167.624	-0.439034	0.154403	-2.84344	0.00446299	0.0294274
ENSMUSG00000086841	2410006H16Rik	51.306	-0.68626	0.241559	-2.84096	0.00449778	0.0296067
ENSMUSG00000047844	Bex4	98.4038	-0.516336	0.181737	-2.84111	0.00449567	0.0296067
ENSMUSG00000032905	Atg12	74.1518	0.606263	0.213519	2.83939	0.00452004	0.0297357
ENSMUSG00000105866	Gm6745	22.43	-0.890448	0.31369	-2.83862	0.00453092	0.0297898
ENSMUSG00000032228	Tcf12	30.0598	0.836813	0.294871	2.8379	0.00454118	0.0298223
ENSMUSG00000049470	Aff4	46.7579	-0.708347	0.249598	-2.83796	0.0045403	0.0298223
ENSMUSG00000034173	Zbed5	120.353	-0.482399	0.170031	-2.83712	0.0045523	0.0298778
ENSMUSG00000029128	Rab28	37.2025	-0.75553	0.266461	-2.83543	0.00457641	0.0300185
ENSMUSG00000104496	Gm5837	159.123	0.439695	0.155088	2.83513	0.00458071	0.0300291
ENSMUSG00000084786	Ubl5	85.1834	-0.548943	0.193717	-2.83374	0.00460064	0.0301245
ENSMUSG00000062101	Zfp119b	22.8855	0.90225	0.318376	2.83391	0.00459817	0.0301245
ENSMUSG00000054753	AU018091	122.673	0.528006	0.186503	2.83109	0.00463903	0.0303581
ENSMUSG00000026341	Actr3	213.638	0.396438	0.14006	2.83049	0.00464771	0.0303972
ENSMUSG00000015971	Actr8	67.1849	0.636465	0.224948	2.82939	0.00466371	0.0304841
ENSMUSG00000047648	Fbxo30	107.061	0.529539	0.187175	2.82912	0.00466767	0.0304922
ENSMUSG00000034292	Traf3ip1	44.8913	0.718056	0.25384	2.82877	0.00467271	0.0305073
ENSMUSG00000037487	Ubr5	182.244	-0.398656	0.141013	-2.82709	0.00469727	0.0306498
ENSMUSG00000021115	Vrk1	145.327	0.460797	0.163024	2.82655	0.00470521	0.0306838
ENSMUSG00000034820	Cpsf7	34.0487	-0.774861	0.274221	-2.82568	0.00471804	0.0307496
ENSMUSG00000078779	Zfp59	67.1993	0.646151	0.229036	2.82117	0.00478484	0.0311668
ENSMUSG00000052446	Zfp961	196.121	0.442492	0.156871	2.82075	0.00479122	0.0311903
ENSMUSG00000044221	Grsf1	212.366	-0.381536	0.135295	-2.82004	0.00480179	0.0312339
ENSMUSG00000041323	Ak7	23.3666	0.893409	0.31682	2.81992	0.0048035	0.0312339
ENSMUSG00000078877	Gm14295	33.938	0.783719	0.278112	2.818	0.00483243	0.0314038
ENSMUSG00000024642	Tle4	42.2129	-0.711702	0.252612	-2.81737	0.00484193	0.0314473
ENSMUSG00000071295	Gm10323	70.0147	0.639737	0.227101	2.81697	0.00484794	0.0314681
ENSMUSG00000042035	Igsf3	24.9484	0.889092	0.315773	2.8156	0.00486858	0.0315774
ENSMUSG00000033972	Zfp944	69.7195	0.603571	0.214376	2.81548	0.00487042	0.0315774
ENSMUSG00000005299	Letm1	50.4444	0.69651	0.247568	2.81341	0.00490197	0.031761
ENSMUSG00000040651	Fam208a	77.3922	-0.556794	0.197919	-2.81325	0.0049044	0.031761
ENSMUSG00000022724	Mina	41.1182	0.742087	0.263807	2.81299	0.00490826	0.0317676
ENSMUSG00000054387	Mdm4	122.554	-0.47025	0.167195	-2.81259	0.00491444	0.0317893
ENSMUSG00000027642	Rpn2	283.741	0.346353	0.123173	2.81192	0.0049247	0.0318373
ENSMUSG00000005362	Crbn	79.177	0.590747	0.210174	2.81075	0.00494257	0.0319344
ENSMUSG00000058440	Nrf1	90.456	0.572338	0.203659	2.81028	0.00494984	0.0319446
ENSMUSG00000023034	Nr4a1	15.301	-0.964648	0.343246	-2.81037	0.00494847	0.0319446
ENSMUSG00000020628	Trappc12	38.5062	0.753194	0.268062	2.80978	0.00495761	0.0319579
ENSMUSG00000045983	Eif4g1	64.088	-0.675566	0.24042	-2.80994	0.00495509	0.0319579
ENSMUSG00000081485	Gm12338	256.863	-0.475311	0.169243	-2.80846	0.00497791	0.0320703
ENSMUSG00000049764	Zfp280b	35.0294	-0.785788	0.279814	-2.80825	0.00498113	0.0320727
ENSMUSG00000006445	Epha2	27.9335	-0.817447	0.291259	-2.80659	0.00500684	0.0321839
ENSMUSG00000059182	Skap2	124.811	0.523936	0.186681	2.80658	0.00500702	0.0321839
ENSMUSG00000000131	Xpo6	65.6517	-0.612411	0.218204	-2.80659	0.00500688	0.0321839
ENSMUSG00000061360	Phf5a	251.232	-0.371288	0.132316	-2.80607	0.00501495	0.0322164
ENSMUSG00000020994	Pnn	51.2815	-0.681245	0.242892	-2.80473	0.00503588	0.0323323
ENSMUSG00000029482	Aacs	50.2293	0.684339	0.244062	2.80395	0.0050481	0.0323922
ENSMUSG00000066440	Zfyve26	18.3977	-0.920689	0.328499	-2.80272	0.00506741	0.0324975
ENSMUSG00000033813	Tcea1	238.741	0.409513	0.146155	2.80191	0.00508009	0.0325498
ENSMUSG00000027076	Timm10	86.2301	-0.550676	0.196542	-2.80183	0.00508137	0.0325498
ENSMUSG00000006288	Ttc5	96.6991	0.537033	0.19171	2.80127	0.00509014	0.0325874
ENSMUSG00000082062	Ftl2-ps	1844.6	0.243138	0.0868078	2.80087	0.00509644	0.0326091
ENSMUSG00000034118	Tpst1	49.9086	0.682928	0.243917	2.79984	0.00511284	0.0326953
ENSMUSG00000031176	Dynlt3	21.3619	0.905708	0.323631	2.79858	0.00513271	0.0328037
ENSMUSG00000017781	Pitpna	22.0481	-0.873955	0.312491	-2.79674	0.00516217	0.0329732
ENSMUSG00000019370	Calm3	49.009	-0.662907	0.237077	-2.79617	0.00517123	0.0330122
ENSMUSG00000047554	Tmem41b	164.949	0.435502	0.15576	2.79598	0.00517422	0.0330125
ENSMUSG00000030655	Smg1	63.321	-0.598728	0.214177	-2.79548	0.00518225	0.033045
ENSMUSG00000021018	Polr2h	150.822	-0.425922	0.15238	-2.79512	0.00518804	0.0330586
ENSMUSG00000035699	Slc51a	21.4611	0.894502	0.320039	2.79498	0.00519029	0.0330586
ENSMUSG00000024827	Gldc	31.6699	-0.7819	0.279799	-2.79451	0.00519781	0.0330877
ENSMUSG00000035585	Tsen34	144.24	-0.461222	0.165083	-2.79388	0.00520795	0.0331334
ENSMUSG00000095996	Gm16513	3.85267	1.03584	0.37079	2.79359	0.00521259	0.0331441
ENSMUSG00000018761	Mpdu1	94.581	-0.54512	0.195167	-2.7931	0.00522062	0.0331764
ENSMUSG00000053565	Eif3k	516.271	-0.303306	0.108614	-2.79252	0.00522994	0.0332168
ENSMUSG00000027803	Wwtr1	36.4231	-0.737238	0.264259	-2.78983	0.00527356	0.0334749
ENSMUSG00000066043	Phactr4	12.1659	-1.00338	0.359808	-2.78864	0.00529295	0.0335409
ENSMUSG00000030534	Vps33b	32.8904	0.809001	0.290071	2.78898	0.00528745	0.0335409
ENSMUSG00000043987	Cep164	15.3439	-0.96891	0.347433	-2.78877	0.00529082	0.0335409
ENSMUSG00000057262	Gm10020	973.212	-0.250089	0.0897034	-2.78796	0.00530413	0.0335928
ENSMUSG00000021374	Nup153	101.425	-0.550907	0.197616	-2.78777	0.00530724	0.0335935
ENSMUSG00000022490	Ppp1r1a	12.6184	-1.01308	0.36358	-2.78641	0.00532946	0.0337152
ENSMUSG00000020018	Snrpf	38.3565	-0.750356	0.269371	-2.78558	0.00534319	0.033783
ENSMUSG00000034889	Cactin	12.4752	-1.00457	0.360788	-2.78438	0.00536309	0.0338705
ENSMUSG00000063754	Gm10136	24.3762	-0.844513	0.303292	-2.78449	0.00536128	0.0338705
ENSMUSG00000030104	Edem1	35.395	0.768367	0.276008	2.78385	0.00537171	0.0339059
ENSMUSG00000099342	Gm18180	12.3211	1.01967	0.366318	2.78357	0.00537649	0.0339169
ENSMUSG00000041530	Ago1	23.9463	-0.882999	0.317375	-2.78219	0.00539927	0.0340415
ENSMUSG00000040323	Gm15429	9.19653	-1.05484	0.379641	-2.77853	0.0054605	0.0344082
ENSMUSG00000029110	Rnf4	405.392	0.30261	0.10899	2.7765	0.0054948	0.0346049
ENSMUSG00000028413	B4galt1	87.6994	0.573335	0.206562	2.7756	0.00550996	0.0346809
ENSMUSG00000027395	Polr1b	112.749	0.48282	0.174125	2.77284	0.00555702	0.0349574
ENSMUSG00000052609	Plekhg3	6.62429	-1.07028	0.386101	-2.77202	0.00557103	0.0350259
ENSMUSG00000032381	Fam96a	143.239	0.447668	0.161554	2.77102	0.00558818	0.0350944
ENSMUSG00000020387	Jade2	3.04107	-0.988875	0.356861	-2.77104	0.00558777	0.0350944
ENSMUSG00000028676	Srsf10	266.972	0.369654	0.133464	2.76969	0.00561089	0.0352148
ENSMUSG00000029076	Sdf4	126.476	0.463444	0.167339	2.76949	0.00561439	0.0352148
ENSMUSG00000020076	Ddx50	55.1431	0.658335	0.237722	2.76935	0.00561677	0.0352148
ENSMUSG00000030413	Pglyrp1	28.7962	-0.794596	0.286977	-2.76885	0.00562538	0.035249
ENSMUSG00000030168	Adipor2	52.1529	-0.667262	0.241008	-2.76863	0.00562927	0.0352537
ENSMUSG00000036817	Sun1	100.762	0.503125	0.181763	2.76802	0.00563975	0.0352796
ENSMUSG00000031633	Slc25a4	471.803	0.297737	0.10757	2.76784	0.00564284	0.0352796
ENSMUSG00000044645	Gm7334	42.1111	0.70887	0.256086	2.7681	0.00563848	0.0352796
ENSMUSG00000024993	Fam45a	60.8055	0.631541	0.22847	2.76422	0.00570591	0.035654
ENSMUSG00000034317	Trim59	65.0409	-0.617572	0.22344	-2.76393	0.00571106	0.0356663
ENSMUSG00000057000	Nxf3	5.23575	1.06143	0.384346	2.76164	0.00575113	0.0358965
ENSMUSG00000028580	Pum1	120.157	-0.503439	0.182319	-2.76131	0.00575705	0.0359135
ENSMUSG00000036372	Tmem258	98.4411	-0.506481	0.18345	-2.76086	0.00576495	0.0359427
ENSMUSG00000097906	Gm9625	1065.83	-0.245097	0.088802	-2.76004	0.00577934	0.0360125
ENSMUSG00000006585	Cdt1	142.845	-0.434433	0.157445	-2.75927	0.005793	0.0360775
ENSMUSG00000095954	Gm3183	3.77904	1.02126	0.370185	2.75878	0.00580176	0.036092
ENSMUSG00000046179	E2f8	11.8747	-1.01191	0.366791	-2.75882	0.00580108	0.036092
ENSMUSG00000022789	Dnm1l	191.965	0.400544	0.145214	2.7583	0.00581029	0.036125
ENSMUSG00000001521	Tulp3	15.4292	-0.955467	0.346526	-2.75727	0.00582861	0.0362188
ENSMUSG00000070002	Ell	9.25864	-1.04485	0.378978	-2.75702	0.00583302	0.0362261
ENSMUSG00000025487	Psmd13	154.979	-0.430584	0.156237	-2.75597	0.00585175	0.0363223
ENSMUSG00000044627	Swi5	224.12	-0.375826	0.13641	-2.75513	0.00586689	0.0363961
ENSMUSG00000061079	Zfp143	48.5674	0.696777	0.252928	2.75484	0.00587201	0.0364077
ENSMUSG00000050705	2310061I04Rik	26.1969	-0.824931	0.299477	-2.75457	0.00587686	0.0364177
ENSMUSG00000107023	Gm42715	19.9569	0.905641	0.328882	2.75369	0.00589268	0.0364767
ENSMUSG00000032612	Usp4	104.283	0.51909	0.188515	2.75357	0.00589488	0.0364767
ENSMUSG00000020124	Usp15	82.4925	0.570585	0.207222	2.7535	0.00589614	0.0364767
ENSMUSG00000023353	Agap3	7.36521	-1.05604	0.383646	-2.75264	0.00591177	0.0365532
ENSMUSG00000067847	Romo1	34.9648	-0.747718	0.271696	-2.75204	0.00592261	0.0365976
ENSMUSG00000063245	Zfp993	66.6118	0.62362	0.226616	2.75188	0.00592548	0.0365976
ENSMUSG00000008200	Fnbp4	57.2234	-0.636135	0.231249	-2.75087	0.00594375	0.0366902
ENSMUSG00000018559	Ctdnep1	6.46709	-1.06161	0.386091	-2.74963	0.00596622	0.0368086
ENSMUSG00000067995	Gtf2f2	89.5194	0.537175	0.195398	2.74913	0.00597539	0.0368247
ENSMUSG00000046139	Patl1	36.8474	-0.748976	0.272428	-2.74926	0.00597298	0.0368247
ENSMUSG00000000743	Chmp1a	83.9176	0.541036	0.19699	2.74651	0.00602325	0.0370993
ENSMUSG00000043024	Gm16433	89.5507	0.534599	0.194749	2.74506	0.00604989	0.0372429
ENSMUSG00000028167	Bdh2	3.74512	-1.03259	0.376209	-2.74474	0.00605594	0.0372597
ENSMUSG00000035232	Pdk3	84.5521	0.541007	0.197129	2.74443	0.00606165	0.0372743
ENSMUSG00000030733	Sh2b1	10.87	-1.02035	0.371891	-2.74369	0.00607536	0.0373382
ENSMUSG00000045594	Glb1	111.151	0.488822	0.178238	2.74252	0.00609693	0.0374502
ENSMUSG00000044155	Lsm8	158.619	-0.419997	0.153174	-2.74197	0.00610725	0.037485
ENSMUSG00000005312	Ubqln1	85.8839	0.549156	0.200286	2.74186	0.00610929	0.037485
ENSMUSG00000087590	Epb41l4aos	22.8688	-0.853328	0.311494	-2.73947	0.00615391	0.0377382
ENSMUSG00000037210	Fam193a	17.3893	-0.923189	0.337063	-2.73892	0.00616405	0.0377797
ENSMUSG00000029221	Slc30a9	40.0669	0.74225	0.271197	2.73694	0.0062014	0.0379878
ENSMUSG00000055452	Gm7353	3.74975	-1.02932	0.37619	-2.73618	0.00621565	0.0380477
ENSMUSG00000061613	U2af1	61.0671	-0.596027	0.217841	-2.73606	0.00621797	0.0380477
ENSMUSG00000037300	Ttc13	51.3132	0.691451	0.252789	2.73528	0.00623265	0.038096
ENSMUSG00000021824	Ap3m1	109.363	0.493	0.18023	2.73539	0.00623072	0.038096
ENSMUSG00000075701	Selenos	76.4294	0.567011	0.207318	2.73498	0.00623849	0.0381109
ENSMUSG00000038812	Trmt112	50.06	-0.660419	0.241621	-2.73329	0.00627056	0.0382859
ENSMUSG00000027835	Pdcd10	108.444	0.482049	0.176377	2.73306	0.00627493	0.0382918
ENSMUSG00000035392	Dennd1a	3.68091	-1.01032	0.369758	-2.73238	0.00628779	0.0383077
ENSMUSG00000078974	Sec61g	71.7967	-0.57771	0.211425	-2.73246	0.00628633	0.0383077
ENSMUSG00000024048	Myl12a	432.178	0.302959	0.110868	2.73261	0.0062834	0.0383077
ENSMUSG00000073988	Ttpa	28.6823	0.818817	0.299745	2.73171	0.00630068	0.0383654
ENSMUSG00000051495	Irf2bp2	14.3796	-0.948627	0.347396	-2.73068	0.00632037	0.0384435
ENSMUSG00000020982	Nemf	115.19	0.473804	0.173504	2.73079	0.00631819	0.0384435
ENSMUSG00000078592	Gm4609	160.995	-0.435015	0.159334	-2.73021	0.00632933	0.0384771
ENSMUSG00000040761	Spen	15.9183	-0.922084	0.337878	-2.72905	0.00635179	0.0385509
ENSMUSG00000063047	Zfp780b	26.7112	0.870735	0.319035	2.72928	0.00634733	0.0385509
ENSMUSG00000019809	Pex3	61.5746	0.628991	0.230475	2.72911	0.00635053	0.0385509
ENSMUSG00000031446	Cul4a	33.3587	0.767303	0.28135	2.72722	0.00638709	0.0387049
ENSMUSG00000036986	Pml	52.9111	-0.69284	0.254049	-2.7272	0.00638751	0.0387049
ENSMUSG00000091697	Eif3s6-ps2	80.525	0.548511	0.20112	2.72728	0.00638588	0.0387049
ENSMUSG00000023977	Ubr2	22.1603	-0.85725	0.314359	-2.72698	0.00639176	0.0387097
ENSMUSG00000048222	Mfap1b	164.231	0.442746	0.162395	2.72634	0.00640407	0.0387633
ENSMUSG00000049235	Gm7324	75.477	0.562077	0.20628	2.72482	0.00643369	0.0389216
ENSMUSG00000032657	Fam189b	6.23074	-1.05241	0.386271	-2.72455	0.00643894	0.0389323
ENSMUSG00000018583	G3bp1	605.074	0.276468	0.101502	2.72377	0.00645407	0.0390028
ENSMUSG00000018509	Cenpv	10.2356	-1.01318	0.372189	-2.72223	0.00648436	0.0391647
ENSMUSG00000066705	Fxyd6	106.884	-0.492049	0.180799	-2.72152	0.00649828	0.0392277
ENSMUSG00000027227	Sord	17.877	0.943508	0.34675	2.721	0.00650844	0.0392678
ENSMUSG00000004936	Map2k1	146.646	0.445145	0.163654	2.72005	0.00652728	0.0393603
ENSMUSG00000021044	Adck1	28.4602	0.810713	0.298204	2.71865	0.0065549	0.0394844
ENSMUSG00000001380	Hars	111.686	0.493064	0.181352	2.71882	0.00655154	0.0394844
ENSMUSG00000021190	Lgmn	53.3561	0.661642	0.24344	2.71788	0.00657009	0.0395546
ENSMUSG00000073700	Klhl21	10.8381	-1.00801	0.371295	-2.71486	0.00663042	0.0398964
ENSMUSG00000022228	Zscan26	75.957	0.591806	0.218019	2.71447	0.0066382	0.0399218
ENSMUSG00000002379	Ndufa11	231.275	-0.378642	0.139511	-2.71407	0.0066463	0.0399491
ENSMUSG00000031256	Cstf2	62.3735	0.601	0.221512	2.71317	0.00666429	0.0400358
ENSMUSG00000036315	Znrd1	47.6363	-0.64541	0.238117	-2.71047	0.00671869	0.0403409
ENSMUSG00000110545	RP24-335A22.6	42.7832	-0.693042	0.255795	-2.70937	0.00674114	0.0404541
ENSMUSG00000025724	Sec11a	161.652	0.420218	0.155173	2.70807	0.00676765	0.0405914
ENSMUSG00000004895	Prcc	6.31454	-1.0457	0.386282	-2.70708	0.00678769	0.0406899
ENSMUSG00000101111	Gm28437	6337.42	0.250433	0.0925266	2.7066	0.0067976	0.0407274
ENSMUSG00000004285	Atp6v1f	205.162	-0.392721	0.145173	-2.7052	0.00682632	0.0408777
ENSMUSG00000005656	Snx6	158.828	0.419363	0.155054	2.70462	0.00683818	0.0409268
ENSMUSG00000026097	Ormdl1	52.7521	0.656775	0.242895	2.70394	0.00685219	0.0409888
ENSMUSG00000027287	Snap23	105.097	0.497553	0.184062	2.70318	0.006868	0.0410177
ENSMUSG00000083757	Rps15a-ps4	48.2689	-0.696696	0.257715	-2.70336	0.00686425	0.0410177
ENSMUSG00000033031	C330027C09Rik	125.362	0.484082	0.17907	2.70332	0.00686517	0.0410177
ENSMUSG00000029916	Agk	116.415	0.473003	0.175011	2.70271	0.00687772	0.0410539
ENSMUSG00000021025	Nfkbia	87.5876	0.523894	0.193877	2.70219	0.00688839	0.0410957
ENSMUSG00000061897	Gm14292	30.317	0.791019	0.292909	2.70056	0.0069223	0.0412679
ENSMUSG00000064358	mt-Co3	6315.88	0.250319	0.0926955	2.70045	0.00692462	0.0412679
ENSMUSG00000070572	Trmt112-ps2	69.0271	-0.565912	0.209619	-2.69972	0.00693979	0.0413364
ENSMUSG00000027520	Zdbf2	28.9948	-0.783045	0.290172	-2.69856	0.00696408	0.0414552
ENSMUSG00000028609	Magoh	118.867	-0.503762	0.186689	-2.69841	0.00696714	0.0414552
ENSMUSG00000033186	Mzt1	103.823	0.495366	0.183784	2.69537	0.00703108	0.0418135
ENSMUSG00000048949	Gm6206	13.2208	-0.96067	0.356577	-2.69415	0.00705693	0.041945
ENSMUSG00000063316	Rpl27	151.015	-0.468794	0.17405	-2.69345	0.00707171	0.0420105
ENSMUSG00000061518	Cox5b	184.901	-0.398871	0.148117	-2.69294	0.00708243	0.0420498
ENSMUSG00000043483	Gm6863	897.241	-0.261833	0.0972351	-2.69278	0.00708582	0.0420498
ENSMUSG00000031585	Gtf2e2	219.774	0.373122	0.138638	2.69133	0.0071168	0.0422113
ENSMUSG00000038301	Snx10	93.1418	0.540459	0.200849	2.69088	0.00712649	0.042245
ENSMUSG00000032468	Armc8	89.7027	0.513009	0.190659	2.69071	0.00713002	0.042245
ENSMUSG00000041571	Selenow	129.429	-0.436953	0.162464	-2.68953	0.0071552	0.0423718
ENSMUSG00000005161	Prdx2	647.476	-0.287627	0.106962	-2.68906	0.00716544	0.04241
ENSMUSG00000020794	Ube2g1	95.2738	0.509001	0.189466	2.6865	0.00722051	0.0427134
ENSMUSG00000049321	Zfp2	22.0391	0.872162	0.324746	2.68568	0.00723827	0.0427508
ENSMUSG00000078622	Ccdc47	64.2437	0.609212	0.226824	2.68584	0.0072348	0.0427508
ENSMUSG00000024812	Tjp2	34.3675	-0.719194	0.267761	-2.68595	0.00723237	0.0427508
ENSMUSG00000094574	Gm15027	25.7522	-0.806743	0.300407	-2.6855	0.00724221	0.0427515
ENSMUSG00000055675	Kbtbd11	2.99189	-0.978733	0.364558	-2.68471	0.00725921	0.0428293
ENSMUSG00000095082	Gm15091	2.90617	0.945785	0.352366	2.6841	0.00727251	0.0428852
ENSMUSG00000005442	Cic	4.49984	-1.0165	0.37879	-2.68356	0.00728437	0.0429326
ENSMUSG00000019338	Zfp687	5.47007	-1.03591	0.386062	-2.68327	0.0072907	0.0429473
ENSMUSG00000018669	Cdk5rap3	64.4307	0.603098	0.224785	2.68299	0.00729666	0.0429599
ENSMUSG00000106574	Gm2451	159.8	-0.431448	0.160847	-2.68234	0.00731083	0.0430207
ENSMUSG00000017724	Etv4	10.9368	-0.987137	0.368092	-2.68177	0.00732347	0.0430724
ENSMUSG00000027173	Depdc7	33.8716	0.767306	0.286172	2.68128	0.00733421	0.043113
ENSMUSG00000053110	Yap1	19.349	-0.894042	0.333748	-2.67879	0.00738889	0.0434117
ENSMUSG00000075700	Selenot	52.4926	-0.62362	0.232977	-2.67675	0.00743401	0.0436539
ENSMUSG00000038736	Nudcd1	89.3351	0.509534	0.190396	2.67617	0.00744686	0.0437064
ENSMUSG00000020782	Llgl2	28.287	-0.79282	0.296277	-2.67594	0.00745195	0.0437135
ENSMUSG00000027327	1700037H04Rik	30.9818	-0.776796	0.290308	-2.67577	0.00745588	0.0437136
ENSMUSG00000036306	Lzts1	6.31837	1.03338	0.386283	2.6752	0.00746852	0.0437648
ENSMUSG00000017009	Sdc4	137.641	0.90075	0.336848	2.67405	0.00749411	0.0438918
ENSMUSG00000068706	Gm10250	164.435	-0.427082	0.159813	-2.67239	0.00753136	0.044087
ENSMUSG00000062075	Lmnb2	21.2563	-0.84169	0.315018	-2.67188	0.00754286	0.0441312
ENSMUSG00000105655	Gm42659	7.50272	1.03025	0.385833	2.67019	0.00758087	0.0443305
ENSMUSG00000021785	Ngly1	10.899	1.0022	0.375541	2.66868	0.00761488	0.0445062
ENSMUSG00000005575	Ube2m	6.0611	-1.03005	0.386208	-2.66707	0.00765155	0.0446972
ENSMUSG00000021518	Ptdss1	101.251	0.493121	0.184954	2.66618	0.00767184	0.0447923
ENSMUSG00000041415	Dicer1	26.368	-0.79093	0.297031	-2.66279	0.00774964	0.045223
ENSMUSG00000060499	Rpl10l	292.227	-0.354475	0.133187	-2.6615	0.00777944	0.0453733
ENSMUSG00000002015	Bcap31	272.001	0.370719	0.139321	2.6609	0.0077931	0.0454293
ENSMUSG00000073894	Rbmxl2	7.14343	-1.02342	0.384659	-2.66059	0.00780032	0.0454478
ENSMUSG00000053644	Aldh7a1	66.6077	0.58979	0.221714	2.66014	0.0078109	0.0454858
ENSMUSG00000028291	Akirin2	37.8566	-0.692664	0.260451	-2.65948	0.00782613	0.0455242
ENSMUSG00000048878	Hexim1	18.4315	-0.870865	0.327476	-2.65933	0.00782968	0.0455242
ENSMUSG00000022750	Klhl22	160.43	0.424066	0.159455	2.65948	0.00782623	0.0455242
ENSMUSG00000020099	Unc5b	6.71206	-1.02648	0.386035	-2.65905	0.00783624	0.0455388
ENSMUSG00000028706	Nsun4	37.5473	0.716685	0.269631	2.65802	0.00786014	0.0456539
ENSMUSG00000047905	Gm8566	106.805	0.50797	0.191189	2.65689	0.00788649	0.0457833
ENSMUSG00000022052	Ppp2r2a	119.508	-0.484001	0.182361	-2.65408	0.00795246	0.0461423
ENSMUSG00000021629	Slc30a5	51.7188	0.668591	0.252108	2.652	0.00800166	0.0464038
ENSMUSG00000038510	Rpf2	271.514	0.33975	0.128207	2.65002	0.00804876	0.0466528
ENSMUSG00000036427	Gpi1	364.252	-0.310601	0.117221	-2.64971	0.00805601	0.0466708
ENSMUSG00000062647	Rpl7a	219.6	-0.390899	0.147609	-2.64821	0.00809204	0.0468553
ENSMUSG00000019836	Amd-ps4	33.5357	0.759861	0.287074	2.64691	0.00812298	0.0470037
ENSMUSG00000023908	Pkmyt1	19.3165	-0.860285	0.32503	-2.64679	0.00812607	0.0470037
ENSMUSG00000005958	Ephb3	7.78292	-1.011	0.381999	-2.6466	0.00813043	0.0470047
ENSMUSG00000015247	Nipsnap3b	145.344	0.435817	0.16474	2.64549	0.0081573	0.0471114
ENSMUSG00000078238	Gm12854	15.0086	-0.929974	0.351513	-2.64563	0.00815381	0.0471114
ENSMUSG00000003873	Bax	242.731	-0.357469	0.135143	-2.64511	0.00816642	0.0471398
ENSMUSG00000103034	Gm8797	117.753	0.46624	0.176326	2.64419	0.00818859	0.0472435
ENSMUSG00000032849	Abcc4	47.2379	-0.649501	0.245695	-2.64352	0.00820481	0.0472901
ENSMUSG00000059811	Atl2	54.7404	0.621926	0.235265	2.64351	0.00820511	0.0472901
ENSMUSG00000068604	Gm8225	25.6921	-0.781807	0.295812	-2.64291	0.00821957	0.0473491
ENSMUSG00000022436	Sh3bp1	34.638	-0.750484	0.283986	-2.64268	0.0082253	0.0473578
ENSMUSG00000032342	Mto1	29.8433	0.778864	0.294792	2.64208	0.00823996	0.0474178
ENSMUSG00000009079	Ewsr1	104.555	-0.503541	0.190646	-2.64123	0.00826052	0.0475118
ENSMUSG00000066809	Gm10180	52.6921	-0.63882	0.24198	-2.63997	0.00829125	0.0476641
ENSMUSG00000020594	Pum2	140.745	-0.437095	0.165599	-2.63947	0.00830356	0.0477103
ENSMUSG00000037253	Mex3c	19.9897	-0.860158	0.326314	-2.63598	0.00838937	0.0481787
ENSMUSG00000020956	Dtd2	56.3261	0.621385	0.235847	2.6347	0.00842116	0.0483365
ENSMUSG00000014294	Ndufa2	136.553	-0.443678	0.16844	-2.63405	0.00843726	0.0484041
ENSMUSG00000039117	Taf4	14.7585	-0.910467	0.345708	-2.63363	0.00844776	0.0484228
ENSMUSG00000038252	Ncapd2	66.0318	-0.566507	0.21511	-2.63357	0.00844915	0.0484228
ENSMUSG00000038766	Gabpb2	14.4568	-0.910745	0.346042	-2.63189	0.00849107	0.0485672
ENSMUSG00000022329	Stk3	32.7704	0.758972	0.288346	2.63216	0.00848444	0.0485672
ENSMUSG00000024122	Pdpk1	37.6348	-0.694536	0.263887	-2.63195	0.00848965	0.0485672
ENSMUSG00000010110	Stx5a	59.6244	0.597213	0.226916	2.63187	0.00849167	0.0485672
ENSMUSG00000027573	Gid8	50.87	-0.611338	0.232362	-2.63097	0.00851418	0.0486711
ENSMUSG00000045671	Spred2	10.4911	-0.982887	0.373629	-2.63065	0.00852218	0.0486919
ENSMUSG00000002365	Snx9	7.66515	1.01027	0.384115	2.63012	0.00853556	0.0487436
ENSMUSG00000044465	Fam160a2	25.4797	-0.795855	0.302663	-2.62951	0.00855087	0.0488062
ENSMUSG00000032115	Hyou1	24.4347	-0.790564	0.300726	-2.62885	0.00856743	0.0488758
ENSMUSG00000033985	Tesk2	51.0189	0.636933	0.242354	2.62811	0.00858609	0.0489573
ENSMUSG00000067274	Rplp0	1159.5	-0.275615	0.104882	-2.62785	0.00859269	0.04897
ENSMUSG00000062382	Ftl1-ps1	4116.71	0.212753	0.0809796	2.62724	0.00860812	0.049033
ENSMUSG00000010048	Ifrd2	42.6127	-0.689922	0.262644	-2.62683	0.00861843	0.0490503
ENSMUSG00000024177	Nme4	68.8835	-0.568602	0.216464	-2.62677	0.0086199	0.0490503
ENSMUSG00000037750	Fam222b	14.4575	-0.930039	0.354141	-2.62618	0.00863486	0.0491105
ENSMUSG00000041638	Gcn1l1	29.5384	-0.749784	0.28555	-2.62576	0.00864567	0.0491471
ENSMUSG00000081451	Gm12734	51.848	0.636856	0.242618	2.62493	0.00866656	0.0492408
ENSMUSG00000054717	Hmgb2	555.858	0.292239	0.111379	2.62382	0.00869501	0.0493774
ENSMUSG00000029676	Pot1a	63.3201	0.598695	0.228224	2.62328	0.00870878	0.0494157
ENSMUSG00000048546	Tob2	5.72239	-1.0132	0.386243	-2.62321	0.00871056	0.0494157
ENSMUSG00000074489	Bglap3	4.86576	1.00088	0.381857	2.62109	0.008765	0.0496994
ENSMUSG00000029147	Ppm1g	125.496	-0.458387	0.174928	-2.62043	0.00878192	0.0497701
ENSMUSG00000046111	Cep295	33.702	-0.722548	0.275756	-2.62025	0.00878666	0.0497718
ENSMUSG00000067873	Htatsf1	48.3937	0.637447	0.24346	2.61828	0.00883736	0.0500337
ENSMUSG00000031328	Flna	62.0079	-0.568198	0.217044	-2.61789	0.00884748	0.0500657
ENSMUSG00000031393	Mecp2	7.71893	-1.00199	0.383063	-2.61574	0.00890355	0.0503576
ENSMUSG00000094955	Gm3699	28.194	-0.756536	0.289249	-2.61552	0.00890916	0.0503639
ENSMUSG00000104563	Gm43041	19.0875	-0.849546	0.324905	-2.61475	0.00892928	0.0504522
ENSMUSG00000020740	Gga3	26.1596	-0.793228	0.303437	-2.61415	0.00894503	0.0505157
ENSMUSG00000025271	Pfkfb1	20.5569	0.888703	0.340075	2.61326	0.00896837	0.0506221
ENSMUSG00000063320	1190007I07Rik	29.3591	-0.753818	0.28852	-2.6127	0.00898296	0.0506789
ENSMUSG00000074830	Zfp640	90.8807	0.552278	0.21148	2.61149	0.00901493	0.0508337
ENSMUSG00000011096	Akt1s1	7.31013	-1.00231	0.383873	-2.61105	0.00902648	0.0508732
ENSMUSG00000032531	Amotl2	24.6127	-0.786648	0.301459	-2.60947	0.00906836	0.0510836
ENSMUSG00000036057	Ptpn23	8.96533	-0.986062	0.377907	-2.60927	0.00907347	0.0510867
ENSMUSG00000022672	Prkdc	23.0081	-0.799676	0.306591	-2.60828	0.00909982	0.0512093
ENSMUSG00000033285	Wdr3	100.779	0.481839	0.184847	2.60669	0.00914228	0.0514224
ENSMUSG00000069135	Fgfr1op	134.033	0.425188	0.163126	2.6065	0.00914731	0.051425
ENSMUSG00000025134	Alyref	77.9049	-0.522784	0.200642	-2.60555	0.00917256	0.0515411
ENSMUSG00000031976	Urb2	39.4409	-0.670181	0.257259	-2.60508	0.00918525	0.0515865
ENSMUSG00000029569	Tmem168	31.8476	0.74801	0.28717	2.60477	0.00919369	0.0516063
ENSMUSG00000068328	Aup1	42.7207	-0.651386	0.25009	-2.60461	0.00919798	0.0516063
ENSMUSG00000101609	Kcnq1ot1	67.5756	-0.598555	0.229879	-2.60378	0.00922011	0.0517045
[truncated: 47,584 more rows]
