# Supplementary material for: Plakoglobin is a mechanoresponsive regulator of naive pluripotency
Source: Nat Commun. 2023 Jul 7;14:4022. doi: 10.1038/s41467-023-39515-0 (PMC10329048; doi:10.1038/s41467-023-39515-0)
Supplement: Supplementary file 6 — Source Data [file 41467_2023_39515_MOESM6_ESM.xlsx]

## Sheet: Fig. 1b
	Circularity = 4pi(area/perimeter^2)
	serum/LIF			2i/LIF
	Plastic	Microgel		Plastic	Microgel
	0.283	0.843		0.92	0.882
	0.13	0.887		0.925	0.918
	0.203	0.841		0.919	0.914
	0.325	0.853		0.952	0.938
	0.829	0.877		0.918	0.909
	0.834	0.852		0.925	0.938
	0.342	0.895		0.91	0.941
	0.188	0.735		0.94	0.958
	0.679	0.903		0.945	0.954
	0.325	0.901		0.934	0.947
	0.32	0.888		0.956	0.969
	0.248	0.798		0.93	0.961
	0.863	0.872		0.879	0.952
	0.182	0.86		0.941	0.963
	0.385	0.92		0.793	0.947
	0.246	0.783		0.917	0.938
	0.218	0.833		0.928	0.962
	0.778	0.882		0.902	0.884
	0.124	0.875		0.875	0.958
	0.156	0.912		0.893	0.944
	0.339	0.91		0.916	0.942
	0.546	0.922		0.912	0.93
	0.218	0.876		0.884	0.955
	0.607	0.894		0.93	0.956
	0.824	0.91		0.891	0.951
	0.314	0.921		0.938	0.952
	0.342	0.865		0.885	0.956
	0.148	0.887		0.927	0.963
	0.669	0.858		0.895	0.939
	0.489	0.893		0.91	0.959
	0.556	0.871		0.901	0.956
	0.411	0.853		0.938	0.957
	0.826	0.897		0.928	0.956
	0.89	0.826		0.92	0.945
	0.883	0.88		0.912	0.85
	0.22	0.886		0.922	0.939
	0.239	0.844		0.842	0.936
	0.657	0.906		0.881	0.941
	0.404	0.91		0.942	0.953
	0.253	0.905		0.837	0.912
	0.291	0.921		0.783	0.938
	0.893	0.895		0.9	0.915
	0.559	0.881		0.859	0.924
	0.75	0.812		0.926	0.96
	0.271	0.777		0.824	0.933
	0.408	0.905		0.865	0.962
	0.199	0.622		0.897	0.886
	0.524	0.882		0.912	0.944
	0.354	0.914		0.906	0.934
	0.72	0.795		0.92	0.947
	0.804	0.871		0.916	0.953
	0.686	0.799		0.903	0.947
	0.153	0.842		0.904	0.931
	0.441	0.943		0.931	0.968
	0.328	0.802		0.889	0.949
	0.414	0.878		0.94	0.942
	0.075	0.89		0.864	0.939
	0.469	0.892		0.871	0.908
	0.449	0.926		0.94	0.909
	0.47	0.904		0.944	0.942
	0.307	0.891		0.808	0.952
	0.833	0.781		0.91	0.901
	0.467	0.916		0.806	0.918
	0.3	0.893		0.925	0.956
	0.455	0.88		0.923	0.893
	0.412	0.879		0.852	0.941
	0.271	0.803		0.948	0.947
	0.704	0.906		0.922	0.92
	0.385	0.863		0.915	0.922
	0.788	0.941		0.877	0.921
	0.781	0.893		0.862	0.895
	0.228	0.946		0.95	0.943
	0.466	0.873		0.836	0.956
	0.265	0.86		0.836	0.929
	0.119	0.893		0.925	0.926
	0.413	0.869		0.913	0.893
	0.517	0.84		0.947	0.947
	0.459	0.876		0.949	0.928
	0.678	0.83		0.953	0.945
	0.804	0.847		0.918	0.948
	0.352	0.853		0.954	0.88
	0.266	0.906		0.912	0.929
	0.878	0.84		0.958	0.923
	0.738	0.826		0.956	0.878
	0.546	0.701		0.924	0.96
	0.352	0.849		0.942	0.964
	0.598	0.884		0.79	0.934
	0.601	0.902		0.948	0.914
	0.248	0.941		0.933	0.934
	0.323	0.849		0.943	0.907
	0.378	0.935		0.93	0.903
	0.882	0.84		0.932	0.889
	0.859	0.882		0.95	0.957
	0.305	0.922		0.928	0.897
	0.218	0.938		0.938	0.941
	0.408	0.931		0.884	0.907
	0.852	0.919		0.919	0.92
	0.79	0.903		0.95	0.96
	0.378	0.911		0.897	0.956
	0.765	0.885		0.816	0.846
	0.287	0.841		0.933	0.889
	0.814	0.903		0.942	0.956
	0.456	0.963		0.897
	0.458	0.908		0.959
	0.566	0.896		0.95
	0.361	0.868		0.954
	0.918	0.832		0.947
		0.816		0.941
		0.948		0.895
		0.73
		0.918

## Sheet: Fig. 1c
OCT4		KLF4
2i+LIF	N2B27	2i+LIF	N2B27
51.459	45.613	59.974	26.357
93.619	44.345	133.5	28.942
93.342	27.338	109.939	19.951
74.289	5.688	80.886	9.281
101.679	41.521	115.064	28
39.212	38.006	51.255	19.071
67.589	47.739	84.725	23.294
60.822	43.029	69.153	21.833
48.353	54.398	57.693	21.32
108.047	34.03	129.208	18.554
77.536	39.29	100.31	26.905
83.252	35.947	98.584	19.43
85.5	26.432	135.946	18.378
56.258	41.803	60.9	21.048
70.788	25.914	70.743	16.905
80.917	48.139	99.257	21.53
46.694	47.062	48.969	19.652
63.311	47.49	81.508	23.068
17.622	44.727	23.582	21.04
50.833	48.084	53.243	20.245
79.208	44.452	128.262	19.887
67.471	51.878	60.418	22.038
78.444	51.474	98.251	22.292
36.764	53.42	41.158	21.634
106.582	45.885	160.128	20.074
67.766	47.316	74.568	25.333
67.509	37.363	83.153	18.575
47.269	72.974	49.054	25.519
60	68.586	56.671	19.647
77.494	34.922	111.024	20.397
84.856	46.941	81.794	17.425
104.4	48.566	107.662	17.926
70.356	67.894	81.675	28.705
61.968	57.601	63.796	15.006
66.812	45.038	108.898	17.751
103.542	49.868	91.803	16.75
84.984	63.544	81.818	17.605
67.109	52.232	74.994	38.351
58.319	56.256	59.556	23.359
91.779	51.693	91.755	35.65
56.67	49.175	54.575	16.289
69.084	32.971	63.007	23.109
114.055	66.262	109.58	38.25
71.938	53.774	79	17.606
40.897	46.176	40.705	18.901
42.829	38.429	47.689	17.012
38.547	55.523	28.906	34.369
55.188	47.186	55.07	23.345
63.95	45.234	40.255	44.045
37.052	52.346	53.66	18.506
41.31	63.502	34.909	25.297
37.343	63.935	42.121	23.481
55.456	82.798	61.026	37.646
44.255	42.885	60.139	20.432
34.756	68.716	33.616	23.507
54.234	51.808	65.984	27.082
53.398	41.823	46.529	15.01
32.476	38.866	27.28	32.736
44.793	15.075	61.918	14.542
64.954	64.583	66.277	38.47
28.233	52.96	30.401	26.586
78.019	16.99	92.014	21.961
42.872	22.109	44.442	26.341
30.555	59.524	34.325	54.416
43.852	30.36	44.271	14.02
83.123	80.208	99.431	23.385
61.308	57.094	52.714	31.15
99.456	38.853	107.32	15.971
73.852	61.195	95.374	27.963
36.979	22.442	39.202	17.611
89.119	11.038	96.602	21.769
39.155	47.8	37.865	18.808
80.71	44.667	98.229	30.393
53.528	82.027	41	32.568
50.754	36.334	50.919	16.718
37.135	42.207	43.542	23.542
46.937	24.653	57.076	13.252
34.832	63.805	36.421	53.896
43.859	58.041	45.132	26.873
41.979	42.349	44.106	26.505
57.144	47.374	59.722	47.862
27.453	67.52	31.821	28.144
54.397	43.552	53.985	15.025
51.726	42.472	61.528	18.342
58.602	67.22	45.898	30.267
10.305	43.048	21.571	15.585
49.052	50.99	65.343	26.428
56.299	28.432	65.093	13.088
17.914	29.164	44.049	14.427
51.996	26.278	43.413	13.852
18.086	59.761	62.478	30.813
72.545	55.141	74.267	22.593
82.473	36.625	79.885	17.043
96.324	32.616	99.216	13.508
62.196	37.667	54.861	15.079
60.728	41.29	60.543	24.061
103.608	33.176	95.241	21.52
44.101	8.02	57.908	8.354
65.766	51.398	70.33	25.625
83.124	18.3	104.644	12.919
67.413	43.74	68.551	28.337
64.201	37.149	62.223	16.683
89.512	48.496	106.937	24.942
59.16	40.593	67.822	24.106
59.813	7.705	63.984	8.962
63.262	17.031	60.176	12.938
45.713	36.89	45.908	23.188
51.397	37.877	71.93	22.741
84.904	49.19	83.725	22.223
54.264	39.167	52.364	24.649
55.556	50.156	44.73	34.149
52.817	57.186	45.858	37.646
66.462	41.83	75.591	23.447
53.294	41.155	52.401	22.77
59.681	39.161	76.941	23.335
49.129	36.543	55.871	20.414
42.325	34.565	47.519	18.349
55.157	63.011	44.549	39.967
39.414	43.885	38.287	36.553
38.629	31.174	35.519	20.137
49.005	52.537	44.495	22.053
74.244	40.989	78.929	22.851
47.269	35.658	50.141	18.631
89.224	36.129	81.282	38.419
41.177	42.395	39.787	24.33
34.888	31.174	29.441	16.89
54.459	44.686	50.922	36.163
36.291	41.763	50.291	20.365
33.312	61.671	48.232	25.718
35.391	47.978	31.929	27.204
72.377	56.889	72.11	23.031
38.127	21.7	35.644	25.907
60.26	61.586	61.024	22.869
47.861	40.221	50.552	25.026
33.036	25.183	33.01	29.692
57.107	58.735	53.461	21.849
76.153	28.99	76.234	16.11
37.413	34.035	38.715	23.335
40.891	42.475	49.988	21.918
49.09	47.241	57.189	21.709
33.347	47.77	34.502	32.804
25.584	44.731	23.099	30.296
44.772	52.246	36.797	20.386
34.344	39.159	36.189	29.535
31.95	32.902	36.294	25.43
26.73	45.144	26.737	32.34
61.939	49.331	53.969	23.126
35.13	26.868	34.063	26.236
37.151	7.351	56.21	30.801
49.388	57.847	43.066	23.173
36.314	89.674	37.047	39.428
23.561	40.585	27.911	19.755
63.803	37.184	65.976	30.688
35.945	33.398	31.874	24.638
53.497	44.917	76.153	28.812
43.753	48.72	36.383	23.129
56.538	16.746	49.25	20.238
34.056	46.282	34.528	38.982
55.692	9.703	56.241	29.246
59.702	51.921	60.089	24.335
49.981	10.154	37.104	27.355
23.927	31.84	25.109	24.288
36.604	32.784	36.257	24.469
23.596	51.279	22.315	33.875
40.586	50.282	38.96	20.604
46.29	37.263	34.45	20.263
29.904	62.585	32.566	25.959
36.181	32.448	32.274	21.971
35.792	63.098	29.552	23.42
45.064	50.06	43.871	29.856
43.682	56.985	32.481	27.616
38.232	40.51	45.098	22.06
43.295	52.872	37.585	24.593
49.766	68.734	42.397	23.262
53.916	48.759	58.881	22.099
43.217	63.347	41.369	19.994
19.184	46.271	23.178	31.542
22.586	9.15	22.178	16.74
59.473	51.552	43.84	32.985
62.922	55.213	60.136	20.282
57.434	32.667	46.902	22.915
43.508	11.563	49.583	35.132
43.072	38.83	40.719	25.352
54.563	43.229	62.238	30.594
41.483	53.261	40.687	24.239
33.159	31.042	26.407	23.166
33.984	34.696	32.553	23.294
39.72	55.431	47.301	24.115
31.739	61.606	31.64	27.708
44.87	53.905	47.64	24.137
52.255	55.765	63.186	26.991
46.879	55.133	48.134	26.571
40.429	56.233	43.746	23.395
45.462	47.396	47.523	29.588
45.941	44.295	37.527	22.668
21.271	31.839	26.775	28.821
43.244	48.183	43.079	26.783
79.368	51.95	88.063	25.95
41.169	52.627	46.039	22.475
69.85	43.297	89.479	30.126
74.91	47.266	81.655	34.845
99.89	59.52	121.392	30.565
67.13	45.952	111.66	22.626
34.881	65.481	27.636	28.213
100.507	37.744	115.781	26.899
79.198	51.427	57.779	25.718
93.066	55	125.683	25.538
47.888	37.457	49.444	24.143
44.023	57.463	68.154	30.252
81.57	48.74	101.298	28.67
11.505	43.91	29.417	31.723
96.464	65.269	80.84	27.096
82.439	47.584	86.102	26.872
116.169	42.011	151.131	22.577
59.687	18.312	66.532	25.01
31.721	48.99	42.757	26.015
91.952	65.883	104.051	28.42
41.787	68.985	52.301	25.27
64.658	54.682	57.443	25.518
64.168	46.207	83.259	23.141
58.099	44.787	54.522	23.238
61.522	48.538	62.965	25.488
74.083	70.57	68.363	27.404
75.237	36.442	64.612	26.229
65.793	50.976	78.758	27.648
67.742	49.564	55.132	31.275
67.03	38.422	80.884	26.321
66.131	46.133	106.534	28.552
93.265	48.843	76.741	24.726
87.412	49.255	108.625	25.444
83.808	48.065	96.223	26.107
88.82	59.057	81.143	18.406
94.874	56.254	122.874	24.831
84.069	64.558	110.442	26.12
109.194	56.46	107.545	29.432
75.432	53.287	77	19.942
68.049	47.507	62.251	29.679
100.338	65.399	101.468	25.479
71.992	46.071	71.167	27.165
115.725	57.187	165.24	27.946
54.522	47.697	78.8	28.585
97.542	57.459	103.251	31.107
130.021	50.751	147.597	25.586
99.027	50.281	84.542	21.622
78.372	46.7	86.574	28.829
138.458	36.594	151.771	22.515
128.423	10.326	215.06	15.863
69.396	34.234	89.331	24.727
54.872	71.343	63.685	19.314
50.289	47.982	49.421	31.067
47.637	46.528	56.646	20.191
109.575	55.198	106.192	24.374
63.039	47.243	53.674	27.363
104.667	44.929	96.657	28.704
40.118	75.011	38.753	20.143
39.855	50.646	35.185	19.812
117.905	32	104.495	26.203
85.282	39.782	92.076	22.361
105.353	59.269	97.05	28.942
38.645	40.773	48.315	31.459
33.586	65.966	48.697	21.184
27.118	59.489	25.008	18.617
109.09	47.835	164.939	19.236
45.199	62.574	61.104	22.318
81.351	53.853	150.41	25.373
46.712	31.709	47.856	23.059
38.139	30.111	39.259	28.667
93.867	53.409	127.607	21.807
28.24	47.645	35.893	16.957
104.954	47.663	123.957	22.779
46.407	49.627	45.216	25.419
92.403	49.953	114.048	18.844
80.819	47.277	115.352	19.862
41.538	49.888	43.337	22.758
31.099	48.143	29.146	23.02
36.785	51.271	40.108	28.693
36.319	36.182	39.181	19.059
46.195	38.181	43.087	22.915
84.239	39.956	99.514	25.781
123.841	21.983	123.977	11.227
108.583	43.688	115.835	18.554
81.799	56.461	128.966	32.284
31.304	35.306	31.511	22.79
88.973	31.835	104.005	24.058
111.757	46.676	101.831	25.667
89.559	53.343	92.473	21.263
85.385	40.611	86.648	19.898
101.958	59.068	125.297	25.439
62.693	51.378	62.873	37.578
62.23	58.639	80.083	27.496
93.535	47.077	105.838	28.958
72.373	50.307	75.218	24.679
100.504	31.294	101.357	17.267
65.769	55.34	37.369	32.65
96.429	54.63	118.616	32.806
103.248	51	90.137	26.822
83.794	35.694	84.976	15.871
64.095	62.844	70.963	30.562
87.448	57.292	84.899	31.183
57.364	62.153	53.084	32.637
67.522	23.901	101.337	15.958
109.091	54.914	85.832	34.989
72.992	59.53	65.265	22.034
87.943	42.034	64.222	20.09
65.784	43.914	63.374	37.301
92.019	48.495	160.121	35.146
70.905	47.214	89.921	21.262
58.673	51.305	57.111	36.473
52.224	43.494	57.034	30.25
75.637	49.704	75.764	25.339
48.341	43.064	52.251	16.512
47.301	43.137	40.846	26.982
38.2	30.56	42.82	28.369
66.183	31.364	76.518	23.298
65.104	50.319	74.696	20.067
89.722	32.819	79.313	24.847
29.582	33.442	49.143	36.432
37.375	53.855	33.731	26.523
48.349	46.828	60.341	29.702
88.469	35.561	101.993	31.82
92.208	57.06	99.825	41.91
58.664	59.783	58.929	30.72
86.749	7.62	95.316	11.12
18.937	47.56	41.558	25.112
85.004	31.918	84.339	21.772
43.425	44.064	52.739	24.869
58.039	58.786	93.442	31.791
45.832	31.492	54.861	23.372
45.57	46.538	36.43	28.838
58.888	63.321	60.57	23.848
31.286	54.559	27.589	28.358
86.257	49.814	160.297	26.372
53.139	44.211	71.702	31.388
49.433	47.136	43.903	25.886
44.325	51.218	44.07	30.376
34.251	34.34	60.687	21.667
58.231	68.377	48.322	28.557
63.665	46.93	64.682	18.86
49.058	44.333	54.252	23.276
41.688	56.044	61.729	20.95
67.027	59.238	66.141	26.441
43.525	51.182	74.655	24.606
58.496	56.953	62.805	20.358
52.258	43.583	60.353	25.844
75.545	53.64	82.091	25.653
118.043	60.75	125.588	26.5
107.847	66.845	130.705	23.667
77.806	55.735	85.259	26.59
56.308	59.746	74.58	28.032
78.215	71.041	64.64	29.643
65.66	49.828	54.345	22.989
73.007	47.463	107.253	22.51
70.57	76.773	104.093	28.123
89.226	43.082	131.006	27.39
73.123	38.097	67.314	22.484
82.382	45.049	64.771	23.961
67.924	53.867	80.688	23.953
92.235	40.15	104.229	23.948
74.628	17.777	65.679	20.096
	47.117		23.35
	49.508		19.152
	44.634		16.142
	19.288		26.692
	42.024		24.558
	52.335		23.837
	44.917		19.675
	15.118		19.62
	32.863		24.912
	32.083		20.167
	44.896		17.696
	23.775		26.694
	31.192		21.832
	43.754		20.399
	21.747		23.074
	29.3		25.459
	30.864		29.833
	7.179		18.255
	35.91		18.493
	52.901		20.248
	12.398		13.576
	43.366		22.875
	34.398		15.573
	49.004		26.201
	16.788		31.66
	32.937		20.898
	14.242		48.404
	59.896		29.846
	52.125		38.361
	67.16		30.875
	79.041		33.716
	27.895		24.373
	55.409		37.699
	42.578		20.983
	50.389		33.809
	34.535		16.781
	12.292		13.79
	42.932		29.658
	42.369		30.718
	63.801		24.54
	15.5		19.559
	55.948		36.764
	38.75		21.246
	46.829		24.447
	37.042		19.508
	69.055		34.956
	47.893		29.082
	34.269		16.086
	46.528		28.795
	32.852		16.139
	46.453		30.723
	47.664		31.206
	43.559		23.495
	48.055		25.18
	63.146		22.643
	60.085		25.469
	16.961		13.534
	46.565		21.585
	41.777		20.781
	64.683		21.207
	41.286		21.674
	18.978		24.933
	53.064		20.96
	30.286		18.782
	50.33		24.758
	38.743		21.619
	57.692		21.741
	33.821		16.968
	45.317		22.411
	51.9		19.697
	28.019		18.112
	61.301		42.771
	65.7		21.273
	39.795		22.82
	37.288		20.532
	39.811		20.941
	43.015		21.585
	32.586		19.586
	49.352		19.732
	40.957		21.379
	54.174		21.406
	51.327		21.279
	32.275		18.594
	41.117		17.117
	96.319		37.456
	39.325		19.786
	20.017		13.066
	50.285		22.739
	47.228		18.435
	29.772		19.244
	91.354		34.519
	36.136		17.007
	30.225		16.324
	79.861		40.408
	77.739		33.583
	67.243		31.523
	38.301		19.356
	51.088		20.057
	23.059		19.908

## Sheet: Fig 1f
	Rex1-GFPd2+ cells [%]
	serum/LIF			2i/LIF
	Plastic	Microgel		Plastic	Microgel
	41.5	88.9		99.6	99.3
	41.3	90.4		99.7	97.2
	42.5	62.2		99.6	99.8
	42.5	67.8		99
	41.2	72.1		98.8
	41.6	71.6		99
	55
	54.2
	53.3
	60.8
	61.3
	60.4
	61.8
	62.7
	63.6
	61.4

## Sheet: Fig. 1g
serum/LIF
Plastic	Microgel
0.774271	0.602216
0.15504	1.38478
0.602779	0.202638
0.18274	0.971333
0.14937	0.60418
0.226621	0.817113
0.149994	0.803574
0.17468	0.968777
0.186025	0.788678
0.148361	0.59421
0.171714	0.699737
0.185092	1.0178
0.161353	0.859657
0.123734	1.80999
0.160672	1.15269
0.161649	0.836903
0.121451	1.19636
0.44299	1.32055
0.694017	0.345964
0.105637	1.2316
0.203838	0.944817
0.157193	1.66073
0.50629	0.475273
0.147454	0.389955
0.184161	0.227442
0.99128	1.2807
0.465184	1.06341
0.453882	0.520209
0.135273	1.23503
0.566166	0.217197
0.182448	0.161945
0.166516	0.15069
0.459492	1.18858
0.234006	1.21372
0.183848	0.987909
0.192948	1.91771
0.173837	1.07639
0.184877	0.885748
0.209468	0.510933
0.131526	0.76059
0.178166	0.310842
0.197143	0.42036
0.149116	0.735613
0.195828	0.989086
0.145032	0.245843
0.170244	0.354835
0.153075	1.93573
0.135858	0.220682
0.165032	0.217143
0.521045	0.721138
0.190041	0.49863
0.125407	0.599217
0.245535	0.945546
0.152597	0.96628
0.156095	0.308263
0.590602	1.44255
0.184172	0.947865
0.142708	0.820988
0.156352	1.89416
0.176608	0.864643
0.823603	0.754431
0.156054	1.3942
0.759256	0.964528
0.159701	0.717794
0.155458	0.814654
0.169191	0.860843
0.192236	0.175378
1.79066	1.23803
0.0703895	0.423171
0.149678	0.819407
0.159069	0.775071
0.863389	0.342691
0.187548	0.585824
1.30997	0.707981
0.16206	1.10061
0.175997	0.513183
0.131952	0.544404
0.113219	0.932601
0.896104	1.47906
0.14988	0.672344
0.129321	0.465598
0.131787	0.362325
0.084972	0.239128
0.135848	1.15834
0.141713	0.439882
0.148004	0.376855
0.459424	0.638114
0.147919	0.371533
0.173766	0.396937
1.3481	0.389559
0.175722	1.17169
0.161541	1.01043
0.631617	1.03963
0.128764	1.54945
0.980212	0.333557
0.196356	1.64922
0.107528	1.12296
0.156803	1.95316
0.160365	1.25758
0.932353	1.62908
0.168951	1.73087
0.225496	0.380548
0.139724	0.421135
0.992612	0.374823
0.12112	1.40948
0.184033	0.304868
0.228726	1.47735
0.126269	0.673756
1.21603	1.00207
0.120527	0.328915
0.175691	0.267615
0.233677	0.599969
0.133429	1.19273
0.144541	1.52406
0.18611	0.230235
0.129642	0.846597
0.167093	1.26302
0.751884	0.381105
0.19291	0.522486
0.141975	2.62852
0.126585	0.323938
1.48277	1.02127
0.135606	0.863092
0.228055	0.816098
0.16181	1.15259
0.187876	1.08593
1.44678	0.360636
0.53077	0.26663
1.06811	0.316314
0.139089	0.889345
0.183945
1.2803
0.175871
0.302372
0.841492
0.907617
0.189443
0.153875
0.21273
0.106571
1.27442
0.152314
0.194886
1.09115
1.08541
0.962024
0.704963
0.162589
0.154256
0.17093
0.210702
0.108871
0.150621
0.206495
1.14001
1.11285
1.30761
0.124884
0.117876
0.207023
0.141602
0.141568
0.173916
0.13084
0.183531
0.107163
0.170544
0.18766
0.18954
0.204803
0.180721
0.17404
0.158614
0.189759
0.190976
0.219017
0.131767
0.130334
0.153468
0.151025
0.159099
0.141821
0.17893
0.192667
0.153331
0.160225
0.158298
0.181986
0.170456
0.177911
0.13321
0.0585892
0.264374
0.162939
0.15724
0.189821
0.16195
0.155669
0.160682
0.159744
0.174226
0.221409
0.163377
0.15272
0.153338
0.142585
0.175287
0.167468
0.166075
0.151156
0.178346
0.156866
0.145699
0.151928
0.179834
0.163079
0.138137
0.117526
0.190977
0.154301
0.121208
0.163292
0.130714
0.138834
0.176034
0.15375
0.163517
0.191167
0.133456
0.162316
0.152467
0.156285
0.178246
0.139519
0.182115
0.910563
0.147721
0.141625
0.149221
0.177387
0.116376
0.155418
0.998387
0.160674
0.128964
2.00438
0.406905
0.148647
0.124248
0.171408
0.141207
1.93303
0.15592
0.154511
0.143811
0.194871
0.729218
0.110551
0.122509
0.165655
0.412137
0.109879
0.12508
0.693662
0.195287
0.236448
0.133008
0.138274
0.134731
0.108198
0.144294
0.11261
1.0254
1.14882
0.143174
0.133799
0.561883
0.124768
0.114001
0.141212
0.177099
0.200758
0.141711
0.14462
0.184667
0.553497
1.89837
0.570603
0.136434
0.12047
0.448895
0.122988
0.136599
0.1407
0.316762
0.553707

## Sheet: Fig. S1b
	AFM - Young's Modulus [Pa]
	soaked	unsoaked
	361.772	963.402
	356.701	955.302
	354.257	972.007
	359.564	942.84
	359.226	925.891
	356.355	960.364
	361.877	956.376
	358.822	957.687
	361.934	996.081
	359.047	984.17
	362.55	929.935
	360.487	922.758
	357.851	907.753
	357.645	939.44
	360.63	961.898
	363.723	962.428
	418.939	846.816
	419.994	848.901
	421.157	822.344
	327.587	831.493
	425.471	823.599
	425.832	816.532
	409.788	811.861
	412.998	811.464
	409.16	731.292
	412.301	727.01
	383.219	739.449
	414.452	777.805
	393.5	772.679
	418.237

## Sheet: Fig. 2e-f
Plastic				Microgel					Plastic				Microgel
Hoecst	PG	PG/Hoechst		Hoecst	PG	PG/Hoechst			Hoechst	bcat	bcat/Hoechst		Hoechst	bcat	bcat/hoechst
1634.47	422.738	0.258639		1306.39	567.956	0.434753			1140.42	1352.91	1.18633		1865.76	1315.07	0.704841
2119.55	435.827	0.205622		748.687	343.36	0.458616			1431.97	1678.6	1.17223		1298.35	1133.4	0.872952
1606.69	466.036	0.29006		897.16	571.088	0.636551			1389.69	1413.29	1.01698		1622.8	1053.01	0.648885
2035.62	405.222	0.199066		986.044	448.654	0.455004			1199.52	1529.1	1.27476		1672.99	1276.97	0.763285
2101.59	452.865	0.215487		1274.61	814.241	0.638814			1383.05	1156.4	0.836125		1641.98	794.883	0.484101
1900.73	484.493	0.254898		1255.39	478.312	0.381006			987.52	1490.74	1.50958		2167.54	1118.53	0.516039
2038.36	453.564	0.222514		1477.22	709.524	0.480311			1335.56	1566.27	1.17275		2007.01	812.471	0.404818
1954.88	446.724	0.228518		1031.96	487.274	0.472183			1066.81	1646.58	1.54346		1708.5	1045.27	0.611806
1093.66	444.188	0.406148		1065.38	467.724	0.43902			1179.48	1903.48	1.61383		1845.72	962.875	0.521678
1558.41	440.255	0.282502		886.96	377.097	0.425157			1015.22	1092.71	1.07634		1381.41	1161.07	0.840495
2078.23	418.41	0.20133		498.072	361.048	0.724891			1095.02	1424.63	1.301		1798.92	421.348	0.234223
2229.91	403.9	0.181129		981.7	839.764	0.855418			1295.47	1394.67	1.07657		1570.31	517.377	0.329475
2050.89	453.092	0.220925		974.588	794.076	0.814781			1455.86	1497.17	1.02838		1489.22	1209.28	0.812023
2090.46	505.265	0.2417		937.414	608.262	0.648872			1068.58	1643.55	1.53807		1265.43	624.449	0.493468
2015.87	496.426	0.246259		934.006	575.795	0.616479			819.608	1147.41	1.39995		1158.14	573.904	0.49554
2311.59	500.009	0.216305		677.282	443.626	0.655009			1094.26	1462.32	1.33635		1069.98	652.813	0.610118
1698.83	480.042	0.282572		776.292	416.676	0.536752			1333.24	1278.11	0.958651		1520.77	910.824	0.598924
1170.89	419.181	0.358001		851.025	784.266	0.921555			1120.91	1493.91	1.33276		1236.03	765.424	0.619262
1587.35	483.486	0.304587		790.622	525.474	0.664634			880.904	1711.47	1.94285		1315.75	878.342	0.667561
1928.56	532.045	0.275877		497.672	402.992	0.809754			1010.19	1503.86	1.48869		1349.78	1292.04	0.957224
1960.68	533.234	0.271964		935.536	707.988	0.756773			1027.13	1265.56	1.23213		1537.39	1216.01	0.790958
1626.46	532.148	0.327182		460.274	306.911	0.666801							1212.1	577.366	0.476335
2389.56	521.312	0.218163		762.2	702.377	0.921513							1768.15	843.387	0.476989
				507.377	408.448	0.805019							1744.41	555.098	0.318215
				960.08	430.88	0.448796							1222.39	598.811	0.489868
													1349.98	680.576	0.504137

## Sheet: Fig. S2e
RGd2			wt
Plastic	Microgel		Plastic	Microgel
0.564476	1.75734		0.589229	1.76877
0.686113	1.56859		0.627414	1.79345
0.425117	1.51333		0.712113	1.71416
0.416967	1.41001		0.459661	1.85721
0.583933	1.30617		0.353066	1.33032
0.501621	1.59632		0.527265	1.56012
0.575825	1.47985		0.447396	1.27532
0.59062	1.24526		0.539236	1.37441
0.445492	1.34005		0.636612	1.67136
0.688614	1.95106		0.353632	1.21587
0.355846	1.74701		0.536258	1.2934
0.43098	2.53113		0.591586	1.53291
0.366134	1.79126		0.484485	1.80113
0.446306	1.56351		0.440106	1.79835
0.404171	1.26995		0.453654	1.46689
0.307582	1.93404		0.423745	1.47
0.545355	1.27154		0.488001	1.04893
0.52008	1.82712		0.537748	1.47272
0.387693	1.63818		0.571374	1.50642
0.443413	1.794		0.354646	1.17638
0.475985	1.97998		0.575407	1.16641
0.583023	1.59869		0.588753	1.00992
0.475036	1.88933		0.55676	1.22662
0.543539	2.11662		0.605274	1.10389
0.454917	1.46007		0.417313	1.83301
0.484236	1.26254		0.403452	1.20543
0.643994	1.19549		0.410658	1.57472
0.52883	1.38576		0.401699	1.63648
0.438247	1.79776		0.375805	1.16249
0.549198	1.91401			1.61428
	1.46049			1.45152
	1.48646			1.4804
	1.63013			0.976495
	1.42332			1.15851
	1.20339			1.47587
	1.36997
	1.83985
	1.23031
	1.7507

## Sheet: Fig. 3e
	Plakoglobin				beta-catenin
	Plastic	Suspension	Micogel		Plastic	Suspension	Microgel
	0.523793	0.95916	1.43027		0.520349	0.381774	1.21941
	0.590769	0.734788	1.18484		0.384391	0.783901	0.266068
	0.600928	0.858443	1.30771		0.422632	0.491478	0.712477
	0.624755	1.33764	1.44877		0.558392	0.382034	0.248981
	0.488911	0.865511	0.893046		0.510984	0.53498	0.263649
	0.718499	0.476444	1.32886		0.454888	0.496803	0.674777
	0.659368	1.07318	1.3262		0.4078	0.657482	0.264647
	0.89045	1.05406	1.17843		0.405997	0.659143	0.416684
	0.872254	0.899691	1.24062		0.440246	0.665409	0.311203
	0.947549	1.34821	1.27154		0.497524	0.712573	0.22882
	0.666058	0.980485	1.08868		0.528784	0.615707	0.444956
	0.613012	0.840021	1.49166		0.383893	0.51164	0.362342
	0.696241	0.813903	1.32655		0.471108	0.668421	0.279735
	0.779071	0.679066	2.02399		0.480506	0.715573	0.288761
	0.965685	1.02817	1.46578		0.63963	0.897321	0.357967
	0.627399	1.129	1.26339		0.650157	0.780846	0.265276
	0.859928	0.625953	0.807208		0.345975	0.846959	0.994193
	0.853969	0.953139	1.60047		0.615194	0.553305	0.717736
		0.679805	1.27191		0.635497	0.483135	0.903118
		0.677236	1.54399		0.381531	0.482268	1.04677
		0.907064	2.02381		0.372224	0.854677	0.251719
		1.23036	1.23135		0.537485	0.645188	0.24737
			0.943268		0.490883	0.703332	0.232261
			1.19721		0.480429	0.53297	0.291176
			1.01464		0.678829	0.513499	0.517615
			1.40781		0.462853	0.559832	0.36564
			1.59681			0.771277	0.337216
			1.95316			0.485024	0.24724
			1.45183			0.408368	0.435951
			1.50671			0.717303	0.727256
							0.385359
							0.30491
							0.143325
							0.152595
							0.188946
							0.56496
							0.272346
							0.47083
							0.383139
							0.346291
							0.4645
							0.40929

## Sheet: Fig. 3f
Plakoglobin/Hoechst [arb. units]
Plastic	Gel
0.730037	0.996594
0.657543	1.17081
0.808778	1.21583
0.62243	0.936773
0.599913	1.14149
0.670662	1.0962
0.448573	1.16516
0.694767	1.32605
0.685658	1.47127
0.68455	0.977241
0.706855	1.09207
0.762566	1.44682
0.704448	0.927261
0.824695	1.25135
0.774476	0.85608
0.889785	0.95611
0.874965	0.960501
0.693267	0.97615
0.896348	1.11697
0.612499	0.859856
0.51205	1.30052
0.497867	0.920865
0.673324	1.41101
0.752738	0.773918
0.592687	1.09454
0.523968	0.694119
0.620952	0.874522
	1.02676
	0.849598
	0.750192
	0.813108
	1.15983
	1.12439
	2.07401
	1.13718
	0.966112
	0.76436
	0.879441
	1.17114
	1.20224
	1.64504
	1.16891
	1.23317
	1.18016
	1.01541
	1.26624
	1.02117
	1.08023
	1.07995
	1.20858

## Sheet: Fig. S3a
Plakoglobin
1 h	24 h	48 h	72 h	96 h
11.774	19.965	39.553	46.922	46.705
9.237	12.151	18.058	31.517	33.336
14.413	14.271	21	32.78	46.063
9.949	6.966	32.031	63.582	47.673
12.579	12.18	44.089	41.632	49.591
13.323	11.419	18.349	57.895	51.188
9.129	18.919	25.063	37.691
6.875	10.97	26.624	37.426
7.148	7.401	25.5	50.808
15.262		39.391
8.215

[truncated: 10 more sheets: Fig. S3b, Fig. S4d, Fig. S4i, Fig. 5g-i, Fig. S5b, Fig. S6a, Fig. S7c, Fig. 7b-d, Fig. 7e, Fig. 7h]
